# Supplementary material for: Evolution of prokaryotic SPFH proteins
Source: BMC Evol Biol. 2009 Jan 12;9:10. doi: 10.1186/1471-2148-9-10 (PMC2636767; doi:10.1186/1471-2148-9-10)
Supplement: Additional file 1 — Complete list of all bacterial species investigated with all identified SPFH family members and their accession numbers, list of all sequences used for the generation of the phylogenetic tree, their similarity to the generic SPFH HMM and their similarity to the respective subfamily HMMs. [file 1471-2148-9-10-S1.xls]

## Sheet: intergenomic comparison
legend / color code:
superkingdom		SPFH5
phylum		SPFH6
order		SPFH7
specium		SPFH8
genome without any spfh gene		SPFH9
SPFH1 - Stomatins		SPFH10
SPFH2 - Flotillins		SPFH11
SPFH3 - HflKC		SPFH12
SPFH4 - Prohibitins		two genes of the same SPFH subgroup in the same genome are marked red
* alphanumeric codes represent the NCBI accession numbers for the protein sequences
* stars (*) marking sequencing failures/ mutations (potentially cryptic genes) or wrong start codon predictions
* square brackets parenthesised accession numbers belong together (they are erroneously splitted because of sequencing failures or mutations)
* accession numbers separated by a comma correspond to genes of the same operon
* accession numbers separated by semicolon are not in the same operon
* Stomatins and Flotillins genes have, in the majority of cases, a NfeD gene in their operon; one can normally get the accession number of the amino acid sequence of the NfeD by adding or subtracting 1 to the accession number of the SPFH protein sequence
	SPFH1a	SPFH1a.2, SPFH1.a.3	SPFH1b	SPFH1 w/o NfeD, ungrouped	SPFH2a	SPFH2a.2, SPFH2a.3	SPFH2b	SPFH2c	SPFH2 (not clearly associated to other subgroups)	SPFH3a, SPFH3b	SPFH4	SPFH5	SPFH6	SPFH7	SPFH8	SPFH9	SPFH10	SPFH11a, SPFH11b	SPFH12	unclassified, mixed	notes
Bacteria
Actinobacteria
Acidothermus cellulolyticus 11B	YP_872914	-	-	-	-	-	-	-	-	-	-	-	-	-	-	-	-	-	-	-	-
Arthrobacter aurescens TC1	YP_947932	-	-	-	-	-	-	-	-	-	-	-	-	-	-	-	YP_949172	-	-	-	-
Arthrobacter sp. FB24	YP_831669	-	-	YP_831919	YP_830567, NfeD not detected	-	-	-	-	-	-	-	-	-	-	-	-	-	-	-	-
Bifidobacterium adolescentis ATCC 15703	-	-	-	-	-	-	-	-	-	-	-	-	-	YP_909371	-	-	-	-	-	-	-
Bifidobacterium longum DJO10A	-	-	-	-	-	-	-	-	-	-	-	-	-	ZP_00121264	ZP_00206469*	-	-	-	-	ZP_00120853, compare with ZP_01771324	-
Bifidobacterium longum NCC2705	-	-	-	-	-	-	-	-	-	-	-	-	-	NP_695313	NP_696091	-	-	-	-	-	-
Brevibacterium linens BL2	-	-	-	ZP_00379753	ZP_00380699, NfeD not detected	-	-	-	-	-	-	-	ZP_00379010, COG4877 not detected	ZP_00378093	-	-	-	-	-	-	-
Clavibacter michiganensis subsp. michiganensis NCPPB 382	-	-	-	-	YP_001222848	-	-	-	-	-	-	-	-	-	-	-	-	-	-	-	-
Collinsella aerofaciens ATCC 25986	-	-	-	-	-	-	-	-	-	-	-	-	-	ZP_01772136	ZP_01773323	-	-	-	-	ZP_01771324, compare with ZP_00120853	-
Corynebacterium diphtheriae NCTC 13129	NP_939628	-	-	-	-	-	-	-	-	-	-	-	NP_940322, COG4877 not detected	-	-	-	-	-	-	-	-
Corynebacterium efficiens YS-314	NP_738264	-	-	-	-	-	-	-	-	-	-	-	NP_739266, COG4877 not detected	-	-	-	-	-	-	-	-
Corynebacterium glutamicum ATCC 13032	YP_225817	-	-	-	YP_224942, NfeD not detected	-	-	-	-	-	-	-	YP_227075	-	-	YP_227315	-	-	-	-	YP_225817 and YP_001138485 are largest Stomatins yet
Corynebacterium glutamicum R	YP_001138485	-	-	-	YP_001137639, NfeD not detected	-	-	-	-	-	-	-	YP_001139639	-	-	YP_001139885	-	-	-	-	-
Corynebacterium jeikeium K411	YP_250745	-	-	-	-	-	-	-	-	-	-	-	-	-	-	-	-	-	-	-	-
Frankia alni ACN14a	YP_712348	-	-	YP_714242*, wrong start codon prediction	YP_710805*, NfeD2a (YP_712027*) is not in the same operon	-	-	-	-	-	-	-	-	-	-	-	YP_710796	-	-	-	-
Frankia sp. CcI3	YP_480458	-	-	-	-	-	-	-	-	-	-	-	-	-	-	-	-	-	-	-	-
Frankia sp. EAN1pec	-	-	-	-	ZP_00573863, NfeD2a (ZP_00571761) is not in the same operon	-	-	-	-	-	-	-	ZP_00566947	-	-	-	ZP_00572581	-	ZP_00567713	-	-
Janibacter sp. HTCC2649	ZP_00995345	-	-	-	-	-	-	-	-	-	-	-	-	-	-	-	-	-	-	-	-
Kineococcus radiotolerans SRS30216	YP_001362815	-	-	-	YP_001361853, NfeD2a (YP_001362150) is not in the same operon	-	-	-	-	-	-	-	-	-	-	-	YP_001363859	-	-	-	-
Leifsonia xyli subsp. xyli str. CTCB07	-	-	-	YP_061844	-	-	-	-	-	-	-	-	-	-	-	-	-	-	-	-	-
marine actinobacterium PHSC20C1	ZP_01131220	-	-	-	ZP_01130538, NfeD not detected	-	-	-	-	-	-	-	-	-	-	-	-	-	-	-	-
Mycobacterium avium 104	YP_882472	-	-	YP_883166	-	-	-	-	-	-	-	-	-	-	-	-	-	-	-	-	-
Mycobacterium bovis AF2122/97	NP_855176	-	-	-	-	-	-	-	-	-	-	-	-	-	-	-	-	-	-	NP_856762, compare with ZP_00876777	-
Mycobacterium gilvum PYR-GCK	YP_001134915	-	-	-	-	-	-	-	-	-	-	-	-	-	-	-	-	-	-	-	-
Mycobacterium leprae TN	NP_302223	-	-	-	-	-	-	-	-	-	-	-	-	-	-	-	-	-	-	-	-
Mycobacterium smegmatis str. MC2 155	YP_887470	-	-	YP_888845	YP_885899	-	-	-	-	-	-	-	-	-	-	-	-	-	-	-	-
Mycobacterium sp. JLS	YP_001071407	-	-	YP_001069773	-	-	-	-	-	-	-	-	-	-	-	-	-	-	-	-	-
Mycobacterium tuberculosis C	ZP_00879016*	-	-	YP_001069826	-	-	-	-	-	-	-	-	-	-	-	-	-	-	-	ZP_00876777, compare with NP_856762	-
Mycobacterium ulcerans Agy99	-	-	-	-	-	-	-	-	-	-	-	-	-	-	-	-	-	-	-	YP_907096*, wrong start codon prediction, compare with ZP_00876777 and NP_856762	-
Mycobacterium vanbaalenii PYR-1	YP_953572	-	-	YP_951915	YP_952268	-	-	-	-	-	-	-	-	-	-	-	-	-	-	-	-
Nocardia farcinica IFM 10152	YP_119683	-	-	-	-	-	-	-	-	-	-	-	YP_118104	-	-	-	-	-	-	-	-
Nocardioides sp. JS614	YP_923769	-	-	YP_919312	-	-	-	-	-	-	-	-	-	-	-	-	-	-	-	-	-
Propionibacterium acnes KPA171202	YP_056233*	-	-	YP_056647	-	-	-	-	-	-	-	-	-	-	-	-	-	-	-	-	-
Rhodococcus sp. RHA1	YP_707141	-	-	YP_707472; YP_701633*, wrong start codon prediction	-	-	-	-	-	-	-	-	-	-	-	-	-	-	-	-	-
Rubrobacter xylanophilus DSM 9941	YP_643484	-	-	YP_645697	-	-	-	-	-	-	-	-	-	-	-	-	-	-	-	-	Additional NfeD1 (YP_645268), truncated N-terminally
Saccharopolyspora erythraea NRRL 2338	YP_001105977, YP_001104711 --> paralogs	-	-	YP_001103276	-	-	-	-	-	-	-	-	YP_001104858	-	-	-	-	-	-	-	-
Salinispora arenicola CNS205	ZP_01648542	-	-	ZP_01650234	ZP_01648802	-	-	-	-	-	-	-	-	-	-	-	-	-	-	-	-
Salinispora tropica CNB-440	YP_001159833	-	-	YP_001159235	-	-	-	-	-	-	-	-	-	-	-	-	-	-	-	-	-
Streptomyces avermitilis MA-4680	NP_827658	-	-	NP_823388	NP_828520, NfeD2a (NP_827435) is not in the same operon and truncated C-terminally	-	-	-	-	-	-	-	NP_824402; NP_826399, compare with NP_627063	-	-	-	NP_823497	-	NP_826483*	-	NfeD1b (NP_827435) is truncated C terminally
Streptomyces coelicolor A3(2)	NP_631283; NP_626066	-	-	NP_630163	NP_627802	-	-	NP_627497, NfeD not detected	-	-	-	-	NP_629190; NP_627063, compare with NP_826399	-	-	-	-	-	-	-	-
Thermobifida fusca YX	YP_290283	-	-	-	-	-	-	YP_290889	-	-	-	-	YP_289498	-	YP_290874	-	-	-	-	YP_290203, YP_290204, compare with ZP_00766861/2 operon and YP_001274765/6 operon	-
Tropheryma whipplei str. Twist	-	-	-	-	-	-	-	-	-	-	-	-	-	-	-	-	-	-	-	-	No SPFH proteins detected
Aquificae
Aquifex aeolicus VF5	-	-	NP_213619, NfeD1b (NP_214248) is not in the same operon	-	-	-	-	-	-	-	-	-	-	-	-	-	-	-	-	-
Bacteroidetes/ Chlorobi
Algoriphagus sp. PR1	-	-	-	-	-	-	-	-	-	ZP_01718957, ZP_01718958	-	ZP_01720740	ZP_01719802	-	-	-	-	-	-	-	NfeD1b (ZP_01721444) detected, SPFH1b not detected
Bacteroides fragilis NCTC 9343	-	-	-	-	YP_210538	-	-	-	-	-	-	YP_210813	-	-	-	-	-	-	-	-	-
Bacteroides thetaiotaomicron VPI-5482	-	-	-	-	NP_813131	-	-	-	-	-	-	NP_813466	NP_813105	-	-	-	-	-	-	-	-
Candidatus Sulcia muelleri str. Hc (Homalodisca coagulata)	-	-	-	-	-	-	-	-	-	-	-	-	-	-	-	-	-	-	-	-	No SPFH proteins detected
Chlorobium chlorochromatii CaD3	-	-	-	YP_379537	-	-	-	-	-	-	-	-	-	-	-	-	-	-	-	-	-
Chlorobium ferrooxidans DSM 13031	-	-	-	ZP_01387027	-	-	-	-	-	-	ZP_01386289	-	-	-	-	-	-	-	-	-	-
Chlorobium limicola DSM 245	-	-	ZP_00511748*, wrong start codon prediction	-	-	-	-	-	-	-	-	-	-	-	-	-	-	-	-	-	-
Chlorobium phaeobacteroides BS1	-	-	ZP_00532159	-	-	-	-	-	-	-	ZP_00533627; ZP_00531293	-	-	-	-	-	-	-	-	-	ZP_00532159 and YP_911622 are the smallest Stomatins yet
Chlorobium phaeobacteroides DSM 266	-	-	YP_911622	-	-	-	-	-	-	-	-	-	-	-	-	-	-	-	-	-	-
Chlorobium tepidum TLS	-	-	NP_661691	-	-	-	-	-	-	-	-	-	-	-	-	-	-	-	-	-	-
Croceibacter atlanticus HTCC2559	-	-	-	-	-	-	-	-	-	-	ZP_00951483	-	-	ZP_00949626	-	-	-	-	-	-	-
Cytophaga hutchinsonii ATCC 33406	-	-	-	-	YP_678860	-	-	-	-	-	YP_680145	YP_679813	-		-	-	-	-	-	YP_677969	-
Dokdonia donghaensis MED134	-	-	-	-	-	-	-	ZP_01050326	-	-	ZP_01048820	-	-	ZP_01049699	ZP_01049801	-	-	-	-	-	-
Flavobacteria bacterium BAL38	-	-	-	-	-	-	-	-	-	-	-	-	-	ZP_01733724	-	-	-	-	-	-	-
Flavobacteria bacterium BBFL7	-	-	-	-	-	-	-	ZP_01201099	-	-	ZP_01202198*	-	-	ZP_01201246	ZP_01201424	-	-	-	-	-	-
Flavobacteriales bacterium HTCC2170	-	-	-	ZP_01107801	-	-	-	-	-	-	ZP_01106539	-	-	ZP_01105716	ZP_01105887	-	-	-	-	-	-
Flavobacterium johnsoniae UW101	-	-	-	-	YP_001193213	-	-	-	-	-	-	-	-	YP_001193359	YP_001196995	-	-	-	-	-	-
Gramella forsetii KT0803	-	-	-	-	-	-	-	YP_862661	-	-	YP_861802	-	YP_862381	YP_863313	-	-	-	-	-	-	-
Leeuwenhoekiella blandensis MED217	-	-	-	-	-	-	-	ZP_01060752	-	-	ZP_01061702	-	-	ZP_01062458	ZP_01062046	-	-	-	-	-	-
Microscilla marina ATCC 23134	-	-	-	-	-	-	ZP_01692043, ZP_01692042 --> same operon, NfeD2b not detected	ZP_01688578*, wrong start codon prediction	-	-	ZP_01693820; ZP_01690000	ZP_01688659	ZP_01692402	-	-	ZP_01691226	ZP_01692574	-	-	-	shortest members of SPFH2b detected yet
Pelodictyon luteolum DSM 273	-	-	YP_375208, NfeD1b (YP_375209) is not in the same operon	-	-	-	-	-	-	-	-	-	-	-	-	-	-	-	-	-	-
Polaribacter dokdonensis MED152	-	-	-	-	-	-	-	-	-	-	EAQ41493	-	EAQ41150	EAQ42807	-	-	-	-	-	-	-
Porphyromonas gingivalis W83	NP_905503	-	-	-	-	-	-	-	-	-	-	-	-	-	-	-	-	-	-	-	short SPFH1a; enlarged NfeD1a
Prosthecochloris aestuarii DSM 271	-	-	ZP_00593072	-	-	-	-	-	-	-	ZP_00590899	-	-	-	-	-	-	-	-	-	NfeD1b (ZP_00593073) is truncated N-terminally
Prosthecochloris vibrioformis DSM 265	-	-	-	YP_001130558	-	-	-	-	-	-	YP_001131179	-	-	-	-	-	-	-	-	-	-
Robiginitalea biformata HTCC2501	-	-	-	ZP_01120614	-	-	-	-	-	-	ZP_01121210	-	-	ZP_01120067	ZP_01120233	-	-	-	-	-	-
Salinibacter ruber DSM 13855	-	YP_446334, YP_446333	-	YP_445838	-	-	-	-	-	-	-	-	-	-	-	-	-	-	-	-	-
Chlamydiae/ Verrucomicrobia group
Candidatus Protochlamydia amoebophila UWE25	-	-	-	-	-	-	-	-	-	-	-	YP_008736	-	-	-	-	-	-	-	-	No SPFH proteins detected
Chlamydia muridarum Nigg	-	-	-	-	-	-	-	-	-	-	-	-	-	-	-	-	-	-	-	-	No SPFH proteins detected
Chlamydia trachomatis A/HAR-13	-	-	-	-	-	-	-	-	-	-	-	-	-	-	-	-	-	-	-	-	No SPFH proteins detected
Chlamydophila abortus S26/3	-	-	-	-	-	-	-	-	-	-	-	-	-	-	-	-	-	-	-	-	No SPFH proteins detected
Chlamydophila caviae GPIC	-	-	-	-	-	-	-	-	-	-	-	-	-	-	-	-	-	-	-	-	No SPFH proteins detected
Chlamydophila felis Fe/C-56	-	-	-	-	-	-	-	-	-	-	-	-	-	-	-	-	-	-	-	-	No SPFH proteins detected
Chlamydophila pneumoniae AR39	-	-	-	-	-	-	-	-	-	-	-	-	-	-	-	-	-	-	-	-	No SPFH proteins detected
Chloroflexi
Chloroflexus aggregans DSM 9485	-	-	ZP_01514636	-	-	-	-	-	-	-	ZP_01515791	-	-	-	-	-	-	ZP_01517038, ZP_01517037	-	ZP_01515802, compare with ZP_00768401, ZP 01531751 and YP_001278158	-
Chloroflexus aurantiacus J-10-fl	-	-	ZP_00767787	-	-	-	-	-	-	-	ZP_00768473	-	-	-	-	-	-	ZP_00768346, ZP_00768347	-	ZP_00768401, compare with ZP_01515802, ZP 01531751 and YP_001278158; ZP_00766861, ZP_00766862, compare with YP_290203/4 operon and YP_001274765/6 operon	-
Dehalococcoides ethenogenes 195	-	-	YP_181575, NfeD1a (YP_181574) seems to be truncated, second NfeD-like protein (YP_182044) detected	-	-	-	-	-	-	-	-	-	-	-	-	-	-	-	-	-	NfeD1b (YP_181574) is truncated N-terminally
Dehalococcoides sp. BAV1	-	-	YP_001214228	-	-	-	-	-	-	-	-	-	-	-	-	-	-	-	-	-	NfeD1b (YP_001214227) is truncated N terminally
Dehalococcoides sp. CBDB1	-	-	YP_307891	-	-	-	-	-	-	-	-	-	-	-	-	-	-	-	-	-	NfeD1b (YP_307890) is truncated N terminally
Roseiflexus castenholzii DSM 13941	-	-	ZP_01530735	-	-	-	-	-	-	-	ZP_01533883	-	-	-	ZP_01533506	-	-	ZP_01529548, ZP_01529549	-	ZP_01531721, compare with YP_001278225; ZP 01531751, compare with ZP_01515802, ZP_00768401 and YP_001278158	-
Roseiflexus sp. RS-1	-	-	YP_001275690	-	-	-	-	-	-	-	YP_001277242	-	-	-	YP_001276575	-	-	YP_001276552, YP_001276551	-	YP_001278225, compare with ZP_01531721; YP_001278158, compare with ZP_01515802, ZP_00768401 and ZP 01531751	-
Herpetosiphon aurantiacus ATCC 23779	-	-	ZP_01426638	-	-	-	-	-	ZP_01426235	-	ZP_01425469	-	-	-	-	-	-	-	-	ZP_01427075; ZP_01426127; ZP_01426992; YP_001274765, YP_001274766 compare with YP_290203/4 operon and ZP_00766861/2 operon	-
Cyanobacteria
Anabaena variabilis ATCC 29413	YP_320925	-		YP_323791	-	YP_321915, YP_321916, NfeD2a (YP_321914) is truncated N-terminally, compare with NP_488565	-	-	-	-	YP_325521; YP_323523	-	-	-	-	YP_325133	-	-	YP_323473	-	-
Crocosphaera watsonii WH 8501	ZP_00518027	-	-	-	-	-	-	-	ZP_00516600	-	[ZP_00513568, ZP_00513567]*	-	-	-	-	-	-	-	-	-	-
Cyanothece sp. CCY 0110	ZP_01730697	-	-	-	-	-	-	-	ZP_01731573, NfeD2 (ZP_01731358) is not in the same operon	-	ZP_01728178; ZP_01728725	-	-	-	-	-	-	-	-	-	-
Gloeobacter violaceus PCC 7421	NP_925120	-	-	-	-	-	-	-	-	-	NP_924790, NP_924791 --> same operon	-	-	-	-	-	-	-	-	-	-
Lyngbya sp. PCC 8106	ZP_01621819	-	-	ZP_01620540	-	ZP_01619474, ZP_01619473	-	-	ZP_01621908	-	ZP_01623514; ZP_01622041	-	-	-	-	-	-	-	-	-	-
Nodularia spumigena CCY9414	ZP_01631175	-	-	ZP_01629106	-	-	-	-	-	-	ZP_01630307; ZP_01629002	-	-	-	-	-	-	-	-	-	-
Nostoc punctiforme PCC 73102	ZP_00108710	-	-	ZP_00111347	-	-	-	-	-	-	ZP_00107392; ZP_00109872; ZP_00110558	-	-	-	-	ZP_00112323	-	-	ZP_00107334	-	-
Nostoc sp. PCC 7120	NP_486512	-	-	NP_488427	-	NP_488566, NP_488568, NfeD2a (NP_488565) is truncated N-terminally, compare with YP_321914	-	-	-	-	NP_485338	-	-	-	-	NP_484783	-	-	NP_485009	-	-
Prochlorococcus marinus str. AS9601	-	-	-	-	-	-	-	-	-	-	YP_001008933	-	-	-	-	-	-	-	-	-	-
Prochlorococcus marinus str. MIT 9211	-	-	-	-	-	-	-	-	-	-	ZP_01005818	-	-	-	-	-	-	-	-	-	-
Prochlorococcus marinus str. MIT 9301	-	-	-	-	-	-	-	-	-	-	YP_001090733	-	-	-	-	-	-	-	-	-	-
Prochlorococcus marinus str. MIT 9303	YP_001016706, YP_001016294	-	-	-	-	-	-	-	-	-	YP_001017246	-	-	-	-	-	-	-	-	-	-
Prochlorococcus marinus str. MIT 9313	NP_895127	-	-	-	-	-	-	-	-	-	NP_894740*, wrong start codon prediction	-	-	-	-	-	-	-	-	-	-
Prochlorococcus marinus str. NATL1A	-	-	-	-	-	-	-	-	-	-	YP_001014366	-	-	-	-	-	-	-	-	-	-
Prochlorococcus marinus subsp. marinus str. CCMP1375	-	-	-	-	-	-	-	-	-	-	NP_874874	-	-	-	NP_874543	-	-	-	-	-	-
Prochlorococcus marinus subsp. pastoris str. CCMP1986	-	-	-	-	-	-	-	-	-	-	NP_892600	-	-	-	-	-	-	-	-	-	-
Synechococcus elongatus PCC 6301	-	-	-	-	-	YP_172317, YP_172318	-	-	-	-	-	-	-	-	-	YP_172403, not soluble!	-	-	-	-	-
Synechococcus sp. BL107	-	-	-	-	-	-	-	-	-	-	ZP_01469978; ZP_01468636 --> paralogs	-	-	-	-	-	-	-	-	-	-
Synechococcus sp. CC9311	-	-	-	-	-	YP_730654, YP_730653, NfeD2a (YP_730655) is truncated N-terminally	-	-	-	-	YP_731002	-	-	-	-	-	-	-	-	-	-
Synechococcus sp. CC9605	-	-	-	-	-	-	-	-	-	-	YP_382384	-	-	-	-	-	-	-	-	-	-
Synechococcus sp. CC9902	-	-	-	-	-	-	-	-	-	-	YP_377811; YP_376448 --> paralogs	-	-	-	-	-	-	-	-	-	-
Synechococcus sp. JA-2-3B'a(2-13)	YP_476585, NfeD1a (YP_478236) is not in the same operon	-	-	-	-	-	-	-	-	-	YP_477965; YP_477373; YP_477156, YP_477157 --> same operon	-	-	-	-	-	-	-	-	-	-
Synechococcus sp. JA-3-3Ab	YP_474954, NfeD1a (YP_475600) is not in the same operon	-	-	-	-	-	-	-	-	-	YP_474741, YP_474740 --> same operon	-	-	-	-	-	-	-	-	-	-
Synechococcus sp. RS9916	ZP_01470695	-	-	-	-	ZP_01470514, ZP_01470513	-	-	-	-	ZP_01472438	-	-	-	-	-	-	-	-	-	-
Synechococcus sp. RS9917	ZP_01079630	-	-	-	-	-	-	-	-	-	ZP_01079694	-	-	-	-	-	-	-	-	-	-
Synechococcus sp. WH 5701	ZP_01085654	-	-	-	-	-	-	-	-	-	ZP_01086354	-	-	-	-	-	-	-	-	-	-
Synechococcus sp. WH 7805	ZP_01123138	-	-	-	-	ZP_01123819, ZP_01123818	-	-	-	-	ZP_01125171	-	-	-	-	-	-	-	-	-	-
Synechococcus sp. WH 8102	-	-	-	-	-	-	-	-	-	-	NP_898000; NP_897643 --> paralogs	-	-	-	-	-	-	-	-	-	-
Synechocystis sp. PCC 6803	NP_439977, NfeD1a (NP_441714) is not in the same operon	-	-	-	-	-	-	-	NP_440266, NfeD2 (NP_440477) is not in the same operon + wrong start codon prediction	-	NP_440089; NP_440390	-	-	-	-	NP_441437	-	-	-		-
Thermosynechococcus elongatus BP-1	NP_682974, NfeD1a (NP_682931) not in the same operon	-	-	-	-	-	-	-	-	-	NP_682550	-	-	-	-	-	-	-	-	-	-
Trichodesmium erythraeum IMS101	YP_721678	-	-	YP_723659	-	YP_720263, YP_720262	-	-	-	-	YP_721602	-	-	-	-	-	-	-	YP_721645*, fused to second domain, sequencing failure?	-	-
Deinococcus-Thermus
Deinococcus geothermalis DSM 11300	-	-	-	-	YP_603917	-	-	-	-	-	-	-	YP_593931	-	-	-	-	-	-	-	-
Deinococcus radiodurans R1	NP_295866	-	-	-	-	-	-	-	-	-	NP_294205	-	-	-	-	-	-	-	-	-	-
Fibrobacteres/ Acidobacteria group
Acidobacteria bacterium Ellin345	-	-	YP_591605	-	YP_590478, NfeD2a (YP_590477) --> wrong start codon prediction	-	-	-	-	-	-	-	-	-	YP_590445	-	-	-	-	YP_590805	-
Solibacter usitatus Ellin6076	-	-	YP_822776	-	YP_825815	-	-	-	-	-	-	-	-	-	-	YP_824706	-	YP_828275, YP_828276	-	YP_822871	-
Firmicutes
Bacillales
Bacillus anthracis str. Ames	NP_844475	-	-	-	NP_843092	-	-	-	-	-	-	-	NP_842851	-	-	-	-	-	-	-	-
Bacillus clausii KSM-K16	-	-	-	-	YP_177441	-	-	-	-	-	-	YP_175168	-	-	-	-	-	-	-	-	-
Bacillus coagulans 36D1	-	-	-	-	ZP_01697149	-	-	-	-	-	-	-	ZP_01697446*, COG4877 not detected	-	-	-	-	-	-	-	-
Bacillus halodurans C-125	-	-	-	-	NP_244367, NfeD2a (NP_244197) is not in the same operon	-	-	-	-	NP_244021, NP_244020	-	NP_242223	-	-	NP_242671	-	-	-	-	-	-
Bacillus licheniformis ATCC 14580	-	-	-	-	-	-	-	-	-	-	YP_079194	YP_079876	-	-	YP_077871	-	-	-	-	-	-
Bacillus sp. B14905	-	-	-	-	ZP_01722176	-	-	-	-	ZP_01723593, ZP_01723594*, wrong start codon prediction	-	ZP_01724963	-	-	ZP_01725078	-	-	-	-	-	-
Bacillus sp. NRRL B-14911	-	-	-	-	ZP_01172654	-	-	-	-	ZP_01173251, ZP_01173252	-	ZP_01173323	-	-	-	-	-	-	-	-	-
Bacillus subtilis subsp. subtilis str. 168	-	-	-	-	NP_390979	-	-	-	-	-	-	NP_390416	-	-	NP_388502	-	-	-	-	-	-
Bacillus thuringiensis serovar israelensis ATCC 35646	ZP_00742672*, end of contig, NfeD might be just not sequenced yet	-	-	-	[ZP_00739551, ZP_00741753]*, end/start of contig	-	-	-	-	-	-	-	ZP_00739991	-	-	-	-	-	-	-	-
Bacillus weihenstephanensis KBAB4	ZP_01187239	-	-	-	ZP_01184581	-	-	-	-	-	-	-	ZP_01183374	-	-	-	-	-	-	-	-
Exiguobacterium sibiricum 255-15	-	-	-	-	ZP_00540127	-	-	-	-	-	ZP_00539522	ZP_00538645	-	-	-	-	-	-	-		-
Geobacillus kaustophilus HTA426	-	-	-	-	YP_146193	-	-	-	-	-	-	-	YP_146236	-	-	-	-	-	-	-	-
Geobacillus thermodenitrificans NG80-2	-	-	-	-	YP_001124425	-	-	-	-	-	-	-	YP_001124487	-	-	-	-	-	-	-	-
Listeria innocua Clip11262	-	-	-	-	-	-	-	-	-	-	-	NP_469755	-	-	-	-	-	-	-	-	soluble NfeD1b (C terminus only)
Oceanobacillus iheyensis HTE831	-	-	-	-	NP_691126, NfeD not detected	-	-	-	-	-	-	NP_692880	NP_691804	-	-	-	-	-	-	-	-
Staphylococcus aureus RF122	-	-	-	-	-	-	-	-	-	-	-	YP_416917	-	-	-	-	-	-	-	-	-
Staphylococcus epidermidis RP62A	-	-	-	-	-	-	-	-	-	-	-	YP_188716	-	-	-	-	-	-	-	-	-
Staphylococcus haemolyticus JCSC1435	-	-	-	-	-	-	-	-	-	-	-	YP_253258	-	-	-	-	-	-	-	-	-
Staphylococcus saprophyticus subsp. saprophyticus ATCC 15305	-	-	-	-	-	-	-	-	-	-	-	YP_301273	-	-	-	-	-	-	-	-	-
Clostridia												-	-
Alkaliphilus metalliredigens QYMF	-	-	-	-	YP_001319988	-	-	-	-	YP_001320903, YP_001320902	-	YP_001320836	-	-	-	-	-	-	-	-	-
Caldicellulosiruptor saccharolyticus DSM 8903	YP_001179669	-	-	-	-	-	-	-	-	-	-	-	-	-	-	-	-	-	-	-	-
Carboxydothermus hydrogenoformans Z-2901	-	-	YP_359708	-	-	-	-	-	-	-	-	-	YP_358966	-	-	-	-	-	-	-	-
Clostridium acetobutylicum ATCC 824	NP_347688	-	-	-	-	-	-	-	-	-	-	-	-	-	-	NP_349972	-	-	-	-	-
Clostridium beijerinckii NCIMB 8052	YP_001308186	-	-	-	-	-	-	-	-	-	-	YP_001308616	-	-	-	-	-	-	YP_001309779	-	-
Clostridium cellulolyticum H10	-	-	-	-	ZP_01576971*, NfeD (ZP_01577003) is not in the same operon	-	-	-	-	-	-	-	ZP_01576634	-	ZP_01575242	-	-	-	-	-	-
Clostridium difficile 630	YP_001087355	-	-	-	-	-	-	-	-	-	-	-	YP_001089745, COG4877 not detected	-	-	-	-	-	-	-	-
Clostridium novyi NT	YP_878610	-	-	-	-	-	-	-	-	-	-	-	-	-	-	-	-	-	-	-	-
Clostridium perfringens SM101	YP_698454	-	-	-	-	-	-	-	-	-	-	-	-	-	-	-	-	-	-	-	-
Clostridium phytofermentans ISDg	ZP_01355371, SPFH1a and NfeD1a fused --> sequencing failure?	-	-	-	ZP_01353291	-	-	-	-	ZP_01352051, ZP_01352052	-	-	-	-	ZP_01355444	-	-	-	ZP_01352662	-	-
Clostridium sp. OhILAs	-	-	-	-	ZP_01360495	-	-	-	-	-	-	ZP_01360682	ZP_01362431	-	ZP_01361048	-	-	-	-	-	-
Clostridium tetani E88	NP_781349	-	-	-	-	-	-	-	-	-	-	-	-	-	-	-	-	-	-	-	-
Clostridium thermocellum ATCC 27405	-	-	-	-	-	-	-	-	-	YP_001037093, YP_001037094	-	YP_001037285	-	-	YP_001038170	-	-	-	-	-	-
Desulfitobacterium hafniense DCB-2	-	-	-	-	ZP_01369181	-	-	-	-	-	ZP_01372792	ZP_01368791	ZP_01372821	-	ZP_01368961	-	-	-	-	-	-
Desulfotomaculum reducens MI-1	-	-	-	-	-	-	-	-	-	-	-	YP_001113823	-	-	-	-	-	-	-	-	-
Halothermothrix orenii H 168	ZP_01189338	-	-	-	-	-	-	-	-	-	-	-	-	-	-	-	-	-	-	ZP_01188061	-
Moorella thermoacetica ATCC 39073	-	-	-	-	-	-	-	-	-	-	-	-	-	-	-	-	-	-	-	-	No SPFH proteins detected
Syntrophomonas wolfei subsp. wolfei str. Goettingen	YP_754532	-	-	YP_754328	-	-	-	-	-	-	YP_755062; YP_754829	-	-	-	-	-	-	-	-	-	-
Thermoanaerobacter ethanolicus ATCC 33223	-	-	-	-	-	-	-	-	-	-	-	ZP_00778768	-	-	-	-	-	-	-	-	-
Thermoanaerobacter ethanolicus X514	-	-	-	-	-	-	-	-	-	-	-	ZP_01454957	-	-	-	-	-	-	-	-	-
Thermoanaerobacter tengcongensis MB4	-	-	NP_622067	-	-	-	-	-	-	-	-	-	-	-	-	-	-	-	-	-	-
Thermosinus carboxydivorans Nor1	-	-	-	-	-	-	-	-	-	-	-	ZP_01666630	-	-	-	-	-	-	-	ZP_01667638	-
Lactobacillales
Enterococcus faecalis V583	-	-	-	-	-	-	-	-	-	-	-	-	NP_815489, COG4877 not detected	-	NP_816124	-	-	-	-	-	-
Enterococcus faecium DO	-	-	-	-	-	-	-	-	-	-	-	-	ZP_00602863, COG4877 not detected	-	ZP_00604679	-	-	-	-	-	-
Lactobacillus acidophilus NCFM	-	-	-	YP_194412	-	-	-	-	-	-	-	-	-	-	-	-	-	-	-	-	-
Lactobacillus brevis ATCC 367	-	-	-	YP_794267	-	-	-	-	-	-	-	-	YP_795406, COG4877 not detected	-	-	-	-	-	-	-	-
Lactobacillus casei ATCC 334		-	-	YP_806306	YP_807344	-	-	-	-	-	-	-	-	-	-	-	-	-	-	-	-
Lactobacillus delbrueckii subsp. bulgaricus ATCC 11842	-	-	-	-	-	-	-	-	-	-	-	-	-	-	-	-	-	-	-	-	No SPFH proteins detected
Lactobacillus gasseri ATCC 33323	-	-	-	YP_814873	-	-	-	-	-	-	-	-	-	-	-	-	-	-	-	-	-
Lactobacillus johnsonii NCC 533	-	-	-	NP_965105	-	-	-	-	-	-	-	-	-	-	-	-	-	-	-	-	-
Lactobacillus plantarum WCFS1	-	-	-	NP_784144	-	-	-	-	-	-	-	-	NP_785271, COG4877 not detected	-	-	-	-	-	-	-	-
Lactobacillus reuteri 100-23	-	-	-	-	-	-	-	-	-	-	-	-	ZP_01273299, COG4877 not detected	-	-	-	-	-	-	-	-
Lactobacillus sakei subsp. sakei 23K	-	-	-	YP_396154	-	-	-	-	-	-	-	-	-	-	-	-	-	-	-	-	-
Lactobacillus salivarius subsp. salivarius UCC118	-	-	-	-	-	-	-	-	-	-	-	-	-	-	-	-	-	-	-	-	No SPFH proteins detected
Lactococcus lactis subsp. cremoris MG1363	-	-	-	-	-	-	-	-	-	-	-	-	-	YP_001031937	YP_001032417	-	-	-	-	-	-
Lactococcus lactis subsp. cremoris SK11	-	-	-	-	YP_808762	-	-	-	-	-	-	-	-	YP_808638	YP_809412	-	-	-	-	-	-
Lactococcus lactis subsp. lactis Il1403	-	-	-	-	NP_266895	-	-	-	-	-	-	-	-	NP_266784	NP_267505	-	-	-	-	-	-
Leuconostoc mesenteroides subsp. mesenteroides ATCC 8293	-	-	-	YP_818690, soluble? (checked, no wrong start codon prediction)	-	-	-	-	-	-	-	-	-	-	-	-	-	-	-	-	-
Oenococcus oeni ATCC BAA-1163	-	-	-	ZP_01544373, soluble? (checked, no wrong start codon prediction)	-	-	-	-	-	-	-	-	-	-	-	-	-	-	-	-	-
Pediococcus pentosaceus ATCC 25745	-	-	-	YP_804826, soluble? (checked, no wrong start codon prediction)	-	-	-	-	-	-	-	-	-	-	-	-	-	-	-	-	-
Streptococcus agalactiae 18RS21	-	-	-	-	-	-	-	-	-	-	-	-	-	ZP_00781171	-	-	-	-	-	-	-
Streptococcus mutans UA159	-	-	-	-	-	-	-	-	-	-	-	-	-	NP_720700	-	-	-	-	-	-	-
Streptococcus pneumoniae D39	-	-	-	-	-	-	-	-	-	-	-	-	YP_817350, COG4877 detectable with tblstn (it has no AC), compare with NP_346551 (identical sequence)	YP_817370	-	-	-	-	-	-	-
Streptococcus pyogenes M1 GAS	-	-	-	-	-	-	-	-	-	-	-	-	-	NP_269875	-	-	-	-	-	-	-
	-	-	-	-	YP_001034608, NfeD not detected	-	-	-	-	-	-	-	-	YP_001035889	-	-	-	-	-	-	-
Streptococcus suis 89/1591	-	-	-	-	ZP_00875371, NfeD not detected	-	-	-	-	-	-	-	-	ZP_00876052	-	-	-	-	-	-	-
Streptococcus thermophilus CNRZ1066	-	-	-	-	-	-	-	-	-	-		-	-	YP_141879*, wrong start codon prediction	-	-	-	-	-	-	-
Streptococcus thermophilus LMD-9	-	-	-	-	-	-	-	-	-	-	-	-	-		-	-	-	-	-	-	No SPFH proteins detected
Streptococcus thermophilus LMG 18311	-	-	-	-	-	-	-	-	-	-	-	-	-	[YP_139951, YP_139952]*	-	-	-	-	-	-	-
Symbiobacterium thermophilum IAM 14863	-	-	-	-	YP_076706, NfeD (YP_076705)	-	-	-	-	YP_075806, YP_075805	-	YP_074349	YP_076633		-	-	-	-	-	-	-
Mollicutes
Aster yellows witches'-broom phytoplasma AYWB	-	-	-	-	-	-	-	-	-	-	-	-	-	-	-	-	-	-	-	-	No SPFH proteins detected
Mesoplasma florum L1	-	-	-	-	-	-	-	-	-	-	-	-	-	-	-	-	-	-	-	-	No SPFH proteins detected
Mycoplasma capricolum subsp. capricolum ATCC 27343	-	-	-	-	-	-	-	-	-	-	-	-	-	-	-	-	-	-	-	-	No SPFH proteins detected
Mycoplasma gallisepticum R	-	-	-	-	-	-	-	-	-	-	-	-	-	-	-	-	-	-	-	-	No SPFH proteins detected
Mycoplasma genitalium G37	-	-	-	-	-	-	-	-	-	-	-	-	-	-	-	-	-	-	-	-	No SPFH proteins detected
Mycoplasma hyopneumoniae 232	-	-	-	-	-	-	-	-	-	-	-	-	-	-	-	-	-	-	-	-	No SPFH proteins detected
Mycoplasma mobile 163K	-	-	-	-	-	-	-	-	-	-	-	-	-	-	-	-	-	-	-	-	No SPFH proteins detected
Mycoplasma mycoides subsp. mycoides SC str. PG1	-	-	-	-	-	-	-	-	-	-	-	-	-	-	-	-	-	-	-	-	No SPFH proteins detected
Mycoplasma penetrans HF-2	-	-	-	-	-	-	-	-	-	-	-	-	-	-	-	-	-	-	-	-	No SPFH proteins detected
Mycoplasma pneumoniae M129	-	-	-	-	-	-	-	-	-	-	-	-	-	-	-	-	-	-	-	-	No SPFH proteins detected
Mycoplasma pulmonis UAB CTIP	NP_325899, NfeD1a (NP_325916) is not in the same operon	-	-	-	-	-	-	-	-	-	-	-	-	-	-	-	-	-	-	-	-
Mycoplasma synoviae 53	-	-	-	-	-	-	-	-	-	-	-	-	-	-	-	-	-	-	-	-	No SPFH proteins detected
Onion yellows phytoplasma OY-M	-	-	-	-	-	-	-	-	-	-	-	-	-	-	-	-	-	-	-	-	No SPFH proteins detected
Ureaplasma parvum serovar 3 str. ATCC 700970	-	-	-	-	-	-	-	-	-	-	-	-	-	-	-	-	-	-	-	-	No SPFH proteins detected
Fusobacteria
Fusobacterium nucleatum subsp. nucleatum ATCC 25586	NP_602376	-	-	-	-	-	-	-	-	-	-	-	-	-	-	-	-	-	-	-	-
Fusobacterium nucleatum subsp. polymorphum ATCC 10953	EDK87546	-	-	-	EDK89372, NfeD not detected	-	-	-	-	-	EDK89170	-	-	-	-	-	-	-	-	-	-
Fusobacterium nucleatum subsp. vincentii ATCC 49256	ZP_00145085*, wrong start codon prediction	-	-	-	-	-	-	-	-	-	-	-	-	-	-	-	-	-	-	-	-
Planctomycetes
Blastopirellula marina DSM 3645	-	-	-	-	ZP_01091297	-	-	-	-	-	-	ZP_01089260; ZP_01090284	-	-	ZP_01089949*	ZP_01090884	-	-	-	-	NfeD1a (ZP_01094137) and NfeD1b (ZP_01094137) are in the same operon, SPFH1a and SPFH1b not detected
Planctomyces maris DSM 8797	-	-	-	-	-	-	-	ZP_01857078	-	-	-	ZP_01852693; ZP_01853076	ZP_01853922, COG4877 not detected	-	ZP_01855050	ZP_01853815	-	-	-	-	NfeD1a (ZP_01852692) detected, SPFH1a not detected
Rhodopirellula baltica SH 1	-	-	-	-	-	-	-	NP_867388, NfeD2b (NP_867386)	-	-	-	NP_867226; NP_867166	-	-	NP_865379*, wrong start codon prediction	-	-	NP_867633, NP_867632	-	NP_868533, NP_868534 --> same opeon	NfeD1a (NP_865145) and NfeD1b (NP_865146) are in the same operon, SPFH1a and SPFH1b not detected
Proteobacteria
Others													-
Magnetococcus sp. MC-1	YP_865361	-	-	-	-	-	-	-	-	YP_865488, YP_865489	-	-	-	-	-	-	-	-	-	-	-
Mariprofundus ferrooxydans PV-1	-	-	ZP_01453244	-	-	-	-	-	-	ZP_01451118, ZP_01451117	-	-	-	-	-	-	-	-	-	-	-
											-		-
alpha subdivision
Others
Acidiphilium cryptum JF-5	-	-	-	YP_001234906; YP_001219964	-	-	-	-	-	-	-	-	-	-	-	-	-	-	-	-	-
Aurantimonas sp. SI85-9A1	ZP_01226803*, wrong start codon prediction	-	-	-	-	-	-	-	-	ZP_01227113, ZP_01227114	-	-	-	-	-	-	-	-	-	-	-
Bartonella bacilliformis KC583	-	-	-	-	-	-	-	-	-	YP_989206, YP_989205	-	-	-	-	-	-	-	-	-	-	-
Bartonella henselae str. Houston-1	-	-	-	-	-	-	-	-	-	YP_033871, YP_033870	-	-	-	-	-	-	-	-	-	-	-
Bartonella quintana str. Toulouse	-	-	-	-	-	-	-	-	-	YP_032476, YP_032475	-	-	-	-	-	-	-	-	-	-	-
Bradyrhizobium japonicum USDA 110	NP_774390	-	NP_771591	-	-	-	NP_770020, gigant SPFH2b w/o NfeD	-	-	NP_773149, NP_773148	-	-	-	-	-	NP_772269	-	-	-	-	-
Bradyrhizobium sp. BTAi1	YP_001237499	-	-	-	-	-	NP_771110; YP_001240744, gigant SPFH2b w/o NfeD	-	-	YP_001241930, YP_001241929	YP_001239693	-	-	-	-	-	YP_001241017	-	YP_001243001	-	-
Brucella abortus biovar 1 str. 9-941	YP_222887	-	-	-	-	-	-	-	-	YP_222084, YP_222083	-	-	-	-	-	-	-	-	-	-	-
Brucella melitensis 16M	YP_001257151	-	-	-	-	-	-	-	-	NP_539527, NP_539528	-	-	-	-	-	-	-	-	-	-	-
Brucella melitensis biovar Abortus 2308	YP_418319	-	-	-	-	-	-	-	-	YP_414788, YP_414787	-	-	-	-	-	-	-	-	-	-	-
Brucella suis 1330	NP_699282	-	-	-	-	-	-	-	-	NP_698395, NP_698394	-	-	-	-	-	-	-	-	-	-	-
Caulobacter crescentus CB15	NP_422169*, wrong start codon prediction	-	-	-	-	-	-	-	-	-	NP_421339	-	-	-	-	-	-	-	-	-	-
Caulobacter sp. K31	ZP_01421258	-	-	-	-	-	-	-	-	ZP_01418515, ZP_01418514	-	-	ZP_01419516	-	-	-	-	-	-	-	-
Dinoroseobacter shibae DFL 12	ZP_01585677	-	-	-	-	-	-	-	-	ZP_01583200, ZP_01583199	-	-	-	-	ZP_01583258	-	-	-	-	-	NfeD1a is truncated C terminally --> the soluble domain is missed!
Erythrobacter litoralis HTCC2594	YP_459804	-	-	-	-	-	-	-	-	YP_459155, YP_459156	-	-	YP_459290	-	-	-	-	-	-	-	-
Erythrobacter sp. NAP1	-	-	-	-	-	-	ZP_01041034	-	-	ZP_01041285*, wrong start codon prediction, ZP_01041284	-	-	ZP_01041078	-	-	-	-	-	-	-	-
Fulvimarina pelagi HTCC2506	ZP_01439096	-	-	-	-	-	-	-	-	ZP_01439750, ZP_01439751	-	-	-	-	-	-	-	-	-	-	-
Gluconobacter oxydans 621H	-	-	-	-	-	-	-	-	-	-	-	-	-	-		-	-	-	-	-	No SPFH proteins detected
Granulibacter bethesdensis CGDNIH1	-	-	-	-	-	-	-	-	-	-	-	-	-	-		-	-	-	-	-	No SPFH proteins detected
Hyphomonas neptunium ATCC 15444	YP_759775	-	-	-	-	-	-	-	-	YP_759199, YP_759200	-	-	-	-	-	-	-	-	-	-	-
Jannaschia sp. CCS1	YP_511934	-	-	-	-	-	YP_509736	-	-	YP_511115, YP_511114	-	-	-	-	YP_509792	-	-	-	-	-	NfeD1a is truncated C terminally --> the soluble domain is missed!
Loktanella vestfoldensis SKA53	ZP_01001985	-	-	-	-	-	ZP_01004349, NfeD not detected	-	-	ZP_01003789, ZP_01003788	-	-	-	-	ZP_01002644	-	-	-	-	-	NfeD1a is truncated C terminally --> the soluble domain is missed!
Magnetospirillum magneticum AMB-1	-	-	-	YP_421175	-	-	-	-	-	YP_422852*, wrong start codon prediction, YP_422853	-	-	-	-	-	-	-	-	-	-	-
Magnetospirillum magnetotacticum MS-1	-	-	-	-	-	-	ZP_00047845*, NfeD not detected	-	[ZP_00055091, ZP_00055092]*	ZP_00055561, ZP_00055560	-	-	-	-	-	-	[ZP_00049429, ZP_00049429]*	-	-	ZP_00049384*; ZP_00051279*; ZP_00048306*	-
Maricaulis maris MCS10	YP_757451	-	-	-	-	-	-	-	-	YP_757254, YP_757253	-	-	-	-	-	-	-	-	-	-	-
Mesorhizobium loti MAFF303099	NP_104221	-	NP_103398		-	-	-	-	-	NP_103040, NP_103039	-	-	-	-	-	NP_102823	-	-	NP_102364	-	-
Mesorhizobium sp. BNC1	YP_675277	-	YP_675904	-	-	-	-	-	-	YP_674308, YP_674307; YP_665757*, YP_665758, YP_665759	-	-	-	-	-	-	-	-	-	-	-
Nitrobacter hamburgensis X14	-	-	YP_575703	-	-	-	-	-	-	YP_577967, YP_577966	-	-	-	-	-	-	-	-	-	-	-
Nitrobacter sp. Nb-311A	ZP_01046871*, wrong start codon prediction	-	-	-	-	-	-	-	-	ZP_01045690, ZP_01045691	-	-	-	-	-	-	-	-	-	-	-
Nitrobacter winogradskyi Nb-255	YP_317543	-	-	-	-	-	-	-	-	YP_318955, YP_318954	-	-	-	-	-	-	-	-	-	-	-
Novosphingobium aromaticivorans DSM 12444	-	-	YP_495684	-	-	-	-	-	-	YP_498602, YP_498601	-	-	YP_498466	-	-	-	-	-	-	-	-
Oceanicaulis alexandrii HTCC2633	-	-	-	-	-	-	-	-	-	ZP_00952399, ZP_00952398	-	-	-	-	-	-	-	-	-	-	-
Oceanicola batsensis HTCC2597	-	-	-	-	-	-	-	-	ZP_01000308, NfeD not detected	ZP_00998280, ZP_00998279	-	-	-	-	ZP_00999710	-	-	-	-	-	-
Oceanicola granulosus HTCC2516	-	-	-	-	-	-	-	-	-	ZP_01156526, ZP_01156527	-	-	-	-	ZP_01158044	-	-	-	-	-	-
Paracoccus denitrificans PD1222	-	-	-	YP_913870	-	-	YP_918430	-	-	YP_917433, YP_917434	-	-	-	-	YP_916728	-	-	-	-	-	-
Parvibaculum lavamentivorans DS-1	-	-	YP_001412790*, wrong start codon prediction	-	-	-	-	-	-	ZP_01658242*, wrong start codon prediction, ZP_01658243	-	-	-	-	-	-	-	-	-	-	-
Parvularcula bermudensis HTCC2503	-	-	ZP_01018405	-	-	-	-	-	-	ZP_01017668, ZP_01017669	-	-	-	-	-	-	-	-	-	-	-
Rhodobacter sphaeroides 2.4.1	YP_354482	-	-	-	-	-	-	-	-	YP_353432, YP_353431	-	-	-	-	YP_352316	-	-	-	-	-	NfeD1a is truncated C terminally --> the soluble domain is missed!
Rhodobacter sphaeroides ATCC 17025	YP_001169001	-	-	-	-	-	-	-	-	YP_001167093, YP_001167094	-	-	-	-	YP_001168430	-	-	-	-	-	NfeD1a is truncated C terminally --> the soluble domain is missed!
Rhodobacter sphaeroides ATCC 17029	YP_001041961	-	-	-	-	-	-	-	-	YP_001043877, YP_001043876	-	-	-	-	YP_001042818	-	-	-	-	-	NfeD1a is truncated C terminally --> the soluble domain is missed!
Rhodobacterales bacterium HTCC2150	ZP_01741970*, wrong start codon prediction	-	-	-	-	-	ZP_01014432, NfeD not detected	-	-	ZP_01741460, ZP_01741459	-	-	-	-	ZP_01741358	-	-	-	-	-	NfeD1a is truncated C terminally --> the soluble domain is missed!
Rhodopseudomonas palustris BisA53	YP_783707*, wrong start codon prediction	-	-	-	-	-	-	-	-	YP_781102, YP_781103	-	-	-	-	-	-	-	-	-	-	-
Rhodospirillum rubrum ATCC 11170	-	-	-	-	-	-	-	-	-	YP_427290, YP_427289	-	-	-	-	-	-	-	-	-	-	-
Roseobacter denitrificans OCh 114	YP_683161	-	-	-	-	-	-	-	-	YP_682216, YP_682217	-	-	-	-	YP_682277	-	-	-	-	-	NfeD1a is truncated C terminally --> the soluble domain is missed!
Roseobacter sp. CCS2	ZP_01749791	-	-	-	-	-	-	-	-	ZP_01751063, ZP_01751064	-	-	-	-	ZP_01750825	-	-	-	-	-	NfeD1a is truncated C terminally --> the soluble domain is missed!
Roseobacter sp. MED193	ZP_01056077	-	-	-	-	-	ZP_01054959	-	ZP_01054999, NfeD not detected	ZP_01055189, ZP_01055190	-	-	-	-	ZP_01058574	-	ZP_01054906	-	-	-	NfeD1a is truncated C terminally --> the soluble domain is missed!
Roseobacter sp. SK209-2-6	ZP_01757049	-	-	-	-	-	ZP_01754512	-	ZP_01755958, NfeD not detected	ZP_01755696, ZP_01755697	-	-	-	-	ZP_01754956	-	-	-	-	-	NfeD1a is truncated C terminally --> the soluble domain is missed!
Roseovarius nubinhibens ISM	ZP_00960713*, wrong start codon prediction	-	-	-	-	-	-	-	-	ZP_00960041, ZP_00960042	-	-	-	-	ZP_00961498	-	-	-	-	-	NfeD1a is truncated C terminally --> the soluble domain is missed!
Roseovarius sp. 217	ZP_01034010	-	-	-	-	-	-	-	-	ZP_01035216, ZP_01035215	-	-	-	-	ZP_01037956	-	-	-	-	-	NfeD1a is truncated C terminally --> the soluble domain is missed!
Roseovarius sp. HTCC2601	ZP_01442960	-	-	-	-	-	-	-	-	ZP_01445716, ZP_01445715	-	-	-	-	ZP_01444489	-	-	-	-	-	NfeD1a is truncated C terminally --> the soluble domain is missed!
Sagittula stellata E-37	ZP_01748770	-	-	-	-	-	ZP_01746880, gigant SPFH2b w/o NfeD	-	-	ZP_01745101, ZP_01745102	-	-	-	-	ZP_01747878	-	-	-	-	-	NfeD1a is truncated C terminally --> the soluble domain is missed!
Silicibacter pomeroyi DSS-3	YP_167827	-	-	-	-	-	-	-	-	YP_166572, YP_166573	-	-	-	-	YP_168194	-	-	-	-	-	NfeD1a is truncated C terminally --> the soluble domain is missed!
Silicibacter sp. TM1040	YP_612763	-	-	-	-	-	YP_614189	-	-	YP_613950, YP_613949	-	-	-	-	YP_613812	-	-	-	-	-	NfeD1a is truncated C terminally --> the soluble domain is missed!
Sphingomonas sp. SKA58	ZP_01302154*, wrong start codon prediction	-	-	-	-	-	-	-	-	ZP_01304309, ZP_01304310	-	-	-	-	-	-	-	-	-	-	-
Sphingomonas wittichii RW1	-	-	-	-	-	-	YP_001260516	-	-	YP_001262853, YP_001262852	-	-	YP_001262628	-	-	-	-	-	-	-	-
Sphingopyxis alaskensis RB2256	YP_617257	-	-	-	-	-	-	-	-	YP_617291, YP_617290	-	-	YP_615274	-	-	-	-	-	-	-	-
Stappia aggregata IAM 12614	ZP_01545824	-	-	-	-	-	-	-	-	ZP_01550215, ZP_01550214; ZP_01548256, ZP_01548255	ZP_01547643	-	-	-	-	ZP_01548431	-	-	-	-	-
Sulfitobacter sp. EE-36	-	-	-	-	-	-	-	-	-	ZP_00955438, ZP_00955439	-	-	-	-	ZP_00956960	-	-	-	-	-	-
Sulfitobacter sp. NAS-14.1	-	-	-	-	-	-	-	-	-	ZP_00962873, ZP_00962874	-	-	-	-	ZP_00963983	-	-	-	-	-	-
Xanthobacter autotrophicus Py2	YP_001416782	-	-	-	-	-	-	-	-	YP_001418270, YP_001418271; YP_001416566, YP_001416565	-	-	-	-	-	-	-	-	-	-	-
Zymomonas mobilis subsp. mobilis ZM4	-	-	-	-	-	-	-	-	-	-	-	-	-	-	-	-	-	-	-	-	No SPFH proteins detected
alpha proteobacterium HTCC2255	ZP_01450012*, start of contig	-	-	-	-	-	-	-	-	ZP_01450462, ZP_01450461; ZP_01449109, ZP_01449110	-	-	-	-	-	-	-	-	-	-	-
Rhizobiaceae
Agrobacterium tumefaciens str. C58	NP_356850		-	-	-	-	-	-	-	NP_355013, NP_355012	-	-	only COG4877 (NP_355139), SPFH6 not detected	-	-	-	-	-	-	-	-
Rhizobium etli CFN 42	YP_471040		YP_472009	-	-	-	YP_470631, gigant SPFH2b w/o NfeD	-	-	YP_470293, YP_470292	-	-	-	-	-	-	YP_472647	-	-	-	-
Rhizobium leguminosarum bv. viciae 3841	YP_769652	-	-	-	-	-	YP_769162	-	-	YP_768835, YP_768834	-	-	-	-	-	-	-	-	-	-	-
Sinorhizobium medicae WSM419	YP_001328369	-	YP_001313253	-	-	-	-	-	-	YP_001327686, YP_001327685	-	-	-	-	-	-	-	-	-	-	-
Sinorhizobium meliloti 1021	NP_386910	-	NP_437654	-	-	-	-	-	-	NP_386230, NP_386229	-	-	-	-	-	-	-	-	-	-	-
Rickettsiales
Anaplasma marginale str. St. Maries	-	-	-	-	-	-	-	-	-	YP_154183, YP_154184	-	-	-	-	-	-	-	-	-	YP_154091	-
Anaplasma phagocytophilum HZ	-	-	-	-	-	-	-	-	-	YP_505688, YP_505689	-	-	YP_504875, COG4877 not detected	-	-	-	-	-	-	-	-
Candidatus Pelagibacter ubique HTCC1002	-	-	-	-	-	-	-	-	-	ZP_01264828, ZP_01264829	-	-	-	-	-	-	-	-	-	-	-
Ehrlichia canis str. Jake	-	-	-	-	-	-	-	-	-	YP_303472, YP_303473	-	-	YP_303258, COG4877 not detected	-	-	-	-	-	-	-	-
Ehrlichia chaffeensis str. Arkansas	-	-	-	-	-	-	-	-	-	YP_507835, YP_507836	-	-	YP_507210, COG4877 not detected	-	-	-	-	-	-	-	-
Ehrlichia ruminantium str. Gardel	-	-	-	-	-	-	-	-	-	YP_196767, YP_196768	-	-	YP_196569, COG4877 not detected	-	-	-	-	-	-	-	-
Neorickettsia sennetsu str. Miyayama	-	-	-	-	-	-	-	-	-	YP_506061, YP_506062	-	-	-	-	-	-	-	-	-	-	-
Rickettsia akari str. Hartford	ZP_00340162, NfeD (ZP_00340047) is not in the same operon	-	-	-	-	-	-	-	-	ZP_00339883, ZP_00339884	-	-	-	-	-	-	-	-	-	-	-
Rickettsia bellii OSU 85-389	ZP_01380118, NfeD1a (ZP_01379970) is not in the same operon	-	-	-	-	-	-	-	-	ZP_01379508, ZP_01379509	-	-	-	-	-	-	-	-	-	-	-
Rickettsia canadensis str. McKiel	ZP_01347773, NfeD1a (ZP_01347378) is not in the same operon	-	-	-	-	-	-	-	-	ZP_01347231, ZP_01347232	-	-	-	-	-	-	-	-	-	-	-
Rickettsia conorii str. Malish 7	NP_360089, NfeD1a (NP_359973) is not in the same operon	-	-	-	-	-	-	-	-	NP_359801, NP_359802	-	-	-	-	-	-	-	-	-	-	-
Rickettsia felis URRWXCal2	YP_246549, NfeD1a (YP_247047) is not in the same operon	-	-	-	-	-	-	-	-	YP_247184, YP_247183	-	-	-	-	-	-	-	-	-	-	-
Rickettsia prowazekii str. Madrid E	NP_220711, NfeD1a (NP_220637) is not in the same operon	-	-	-	-	-	-	-	-	NP_220514, NP_220515	-	-	-	-	-	-	-	-	-	-	-
Rickettsia rickettsii	ZP_00153495, NfeD1a (ZP_00349334) is not in the same operon	-	-	-	-	-	-	-	-	ZP_00153226, ZP_00153227	-	-	-	-	-	-	-	-	-	-	-
Rickettsia typhi str. Wilmington	YP_067281, NfeD1a (YP_067207) is not in the same operon	-	-	-	-	-	-	-	-	YP_067079, YP_067080	-	-	-	-	-	-	-	-	-	-	-
Wolbachia endosymbiont of Drosophila ananassae	-	-	-	-	-	-	-	-	-	-	-	-	ZP_00374212*, COG4877 not detected	-	-	-	-	-	-	ZP_00374497, soluble, truncated paralog of ZP_00374212	-
Wolbachia endosymbiont of Drosophila melanogaster	-	-	-	-	-	-	-	-	-	NP_966584, NP_966585	-	-	NP_966265, COG4877 not detected	-	-	-	-	-	-	-	-
Wolbachia endosymbiont of Drosophila simulans	-	-	-	-	-	-	-	-	-	ZP_00372692	-	-	ZP_00372642, COG4877 not detected	-	-	-	-	-	-	-	-
Wolbachia endosymbiont of Drosophila willistoni	-	-	-	-	-	-	-	-	-	ZP_01314222*, ZP_01314223*, ZP_01314237*	-	-	ZP_01314218*, COG4877 not detected	-	-	-	-	-	-		-
Wolbachia endosymbiont strain TRS of Brugia malayi	-	-	-	-	-	-	-	-	-	YP_198598, YP_198599	-	-	-	-	-	-	-	-	-	-	-
beta subdivision
Bordetella
Bordetella bronchiseptica RB50	NP_889162	-	NP_889329	-	-	-	-	-	-	NP_889704*, wrong start codon prediction, NP_889703	NP_886993	-	-	-	-	-	-	-	-	-	-
Burkholderiaceae
Burkholderia ambifaria MC40-6	ZP_01557404	-	ZP_01557057	ZP_01553677	-	-	-	-	-	ZP_01557767, ZP_01557766	-	-	-	-	ZP_01552761*, wrong start codon prediction	ZP_01553951	-	-	-	-	-
Burkholderia cenocepacia AU 1054	YP_625915	-	YP_623269	YP_625112	-	-	-	-	-	YP_626110, YP_626111	-	-	-	-	YP_623342	YP_624523	-	-	-	-	-
Burkholderia cepacia AMMD	YP_773923	-	YP_776274	-	-	-	-	-	-	YP_773633, YP_773632	-	-	-	-	YP_776158	YP_777314	-	-	-	-	-
Burkholderia dolosa AUO158	ZP_00986793	-	ZP_00984021	-	-	-	-	-	-	ZP_00986570*, wrong start codon prediction, ZP_00986571	-	-	-	-	-	-	-	-	-	-	-
Burkholderia mallei FMH	ZP_00929928	-	-	-	-	-	-	-	-	ZP_00930453, ZP_00930452	-	-	-	-	-	-	-	-	-	-	-
Burkholderia multivorans ATCC 17616	ZP_01572088*, wrong start codon prediction, NfeD1a has no AC-No. yet, but is detectable with tblastn using the sequence of ZP_01504116	-	ZP_01569134	-	-	-	-	-	-	ZP_01570993, ZP_01570994	-	-	-	-		-	-	-	-	-
Burkholderia phymatum STM815	ZP_01504117	-	ZP_01501226	-	-	-	-	-	-	ZP_01505591, ZP_01505592	-	-	-	-	-	-	-	-	ZP_01503333	-
Burkholderia phytofirmans PsJN	ZP_01509140	-	ZP_01506893	-	-	-	-	-	-	ZP_01513088, ZP_01513089	-	-	-	-	-	-	-	-	-	-
Burkholderia pseudomallei 1106a	YP_001066727	-	YP_001074859	-	-	-	-	-	-	YP_001066484, YP_001066483	YP_001074570	-	-	-	-	-	-	-	-	-
Burkholderia sp. 383	YP_369548	-	YP_371469	-	-	-	-	-	-	YP_369344, YP_369343; YP_366879*, YP_366878, YP_366877	-	-	-	-	YP_371576	YP_373171	-	-	-	-	-
Burkholderia thailandensis E264	YP_442572	-	YP_440000	-	-	-	-	-	-	YP_442762, YP_442763	YP_439214*, compare with YP_001074570	-	-	-	-	-	-	-	-	-	-
Burkholderia vietnamiensis G4	YP_001119744	-	YP_001115794	-	-	-	-	-	-	YP_001119571, YP_001119570	-	-	-	-	-	-	-	-	-	-	-
Burkholderia xenovorans LB400	YP_559306	-	YP_554224	YP_555794	-	-	-	-	-	YP_559406, YP_559405	-	-	-	-	-	-	-	-	-	-	-
Polynucleobacter sp. QLW-P1DMWA-1	-	-	-	-	-	-	-	-	-	YP_001156062, YP_001156061	-	-	-	-	-	-	-	-	-	-	-
Ralstonia eutropha H16	YP_726504	-	YP_727215	-	-	-	-	-	-	YP_726820, YP_726819	-	-	-	-	-	YP_727215*, wrong start codon prediction	-	-	-	-	-
Ralstonia metallidurans CH34	YP_583607	-	YP_582959	-	-	-	-	-	-	YP_584247, YP_584246	-	-	-	-	YP_585600		-	-	-	-	-
Ralstonia pickettii 12J	ZP_01663597*, wrong start codon prediction, NfeD1a (ZP_01663720) is not in the same operon	-	ZP_01663966	-	-	-	-	-	-	ZP_01662517, ZP_01662516	ZP_01661997	-	-	-	ZP_01662115	-	-	-	ZP_01663403	ZP_01663403	-
Ralstonia solanacearum GMI1000	NP_519544	-	NP_518923	-	-	-	-	-	-	NP_519343, NP_519344	NP_518266	-	-	-	NP_522855	-	-	-	-	-	-
Neisseriaceae
Chromobacterium violaceum ATCC 12472	NP_902598	-	-	-	-	-	-	-	-	NP_903201, NP_903200; NP_902982, NP_902983	-	-	-	-	-	-	-	-	-	-	-
Neisseria gonorrhoeae FA 1090	YP_207914	-	-	-	-	-	-	-	-	-	-	-	-	-	-	-	-	-	-	-	-
Neisseria meningitidis FAM18	YP_975153	-	-	-	-	-	-	-	-	-	-	-	-	-	-	-	-	-	-	-	-
Others												-	-
Acidovorax avenae subsp. citrulli AAC00-1	YP_971595	-	-	-	-	-	-	-	-	YP_969796, YP_969797	-	-	-	-	YP_973046	-	-	-	-	-	-
Acidovorax sp. JS42	YP_986981	-	-	-	-	-	-	-	-	YP_985485, YP_985486	-	-	-	-	YP_988278*, wrong start codon prediction	-	-	-	-	-	-
Azoarcus sp. BH72	YP_933773	-	-	-	-	-	-	-	-	YP_932438, YP_932439	-	-	-	-	-	-	-	-	-	-	-
Azoarcus sp. EbN1	-	-	YP_158507	-	-	-	-	-	-	YP_157692, YP_157691	-	-	-	-	-	-	-	-	-	-	-
Dechloromonas aromatica RCB	YP_283489	-	-	-	-	-	-	-	-	YP_286178, YP_286177	-	-	-	-	YP_286951	-	-	-	-	-	-
Delftia acidovorans SPH-1	ZP_01581165	-	-	-	-	-	ZP_01581646; ZP_01581646, gigant SPFH2b w/o NfeD	-	-	ZP_01577723, ZP_01577724	ZP_01577695	-	-	-	ZP_01579167	ZP_01582148	ZP_01580520	-	-	-	-
Herminiimonas arsenicoxydans	YP_001099654	-	-	YP_001101623	-	-	-	-	-	YP_001099573, YP_001099574	-	-	-	-	-	-	-	-	-	-	-
Methylibium petroleiphilum PM1	YP_001021120	-	-	-	-	-	-	-	-	YP_001021182, YP_001021181	-	-	-	-	YP_001019443	-	-	-	-	-	-
Methylobacillus flagellatus KT	YP_544198	-	-	-	-	-	-	-	-	YP_545696, YP_545695	-	-	-	-	-	-	-	-	-	-	-
Methylophilales bacterium HTCC2181	-	-	-	-	-	-	-	-	-	ZP_01552316, ZP_01552315	-	-	-	-	-	-	-	-	-	-	-
Nitrosomonas europaea ATCC 19718	-	-	NP_842458	-	-	-	-	-	-	NP_841334, NP_841333	-	-	-	-	-	-	-	-	-	-	-
Nitrosomonas eutropha C91	-		YP_748547	-	-	-	-	-	-	YP_747188, YP_747189	-	-	-	-	-	-	-	-	-	-	-
Nitrosospira multiformis ATCC 25196	-	-	YP_411733	-	-	-	-	-	-	YP_411145, YP_411144	-	-	-	-	-	-	-	-	-	-	-
Polaromonas naphthalenivorans CJ2	YP_982252	-	YP_981229	-	-	-	YP_983242	-	-	YP_982110, YP_982111	-	-	-	-	-	-	-	-	-	-	-
Polaromonas sp. JS666	YP_549230	-	YP_550353	-	-	-	-	-	-	YP_549415, YP_549414	-	-	-	-	-	YP_548317	-	-	-	-	-
Rhodoferax ferrireducens T118	YP_523379	-	YP_523405	-	-	-	-	-	-	YP_523549, YP_523548	-	-	-	-	-	-	-	-	-	-	-
Thiobacillus denitrificans ATCC 25259	-	-	YP_314248	-	-	-	YP_315976	-	-	YP_314361, YP_314362	-	-	-	-	-	-	-	-	-	-	-
Verminephrobacter eiseniae EF01-2	YP_998238	-	-	-	-	-	-	-	YP_995156, NfeD not detected	YP_994884, YP_994883	-	-	-	-		-	-	-	-	-	-
delta subdivision
Anaeromyxobacter dehalogenans 2CP-C	YP_464093	-	YP_465575	-	-	-	-	-	-	YP_466725, YP_466726	-	-	-	-	-	-	-	-	-	-	-
Bdellovibrio bacteriovorus HD100	NP_969473	-	NP_969135	-	-	-	-	-	-	-	-	-	-	-	-	-	-	-	-	-	-
Candidatus Desulfococcus oleovorans Hxd3	-	-	-	-	-	-	-	-	-	-	-	-	-	-	-	-	-	-	-	-	NfeD1a (ZP_01674721) and Nfe1b (ZP_01674720) are in the same operon! Caution, end of contig - no SPFH genes in sequenced sequences detected yet.
Desulfotalea psychrophila LSv54	YP_065605	-	-	-	-	-	-	-	-	YP_064828, YP_064827	-	-	-	-	-	-	-	-	-	-	-
Desulfovibrio desulfuricans G20	-	-	YP_386532*, wrong start codon prediction	-	-	-	-	-	-	YP_389435, YP_389436	-	-	-	-	-	-	-	-	-	-	-
Desulfovibrio vulgaris subsp. vulgaris DP4	-	-	-	YP_965490	-	-	-	-	-	YP_967722, YP_967723	-	-	-	-	-	-	-	-	-	-	-
Desulfuromonas acetoxidans DSM 684	ZP_01311327	-	-	-	-	-	-	-	-	ZP_01313405, ZP_01313404	-	-	-	-	-	-	-	-	-	-	-
Geobacter bemidjiensis Bem	ZP_01774029, ZP_01774030 --> same operon, NfeD1a (ZP_01774103, ZP_01774104 --> same operon) are not in the same operon like Stomatins	-	ZP_01775402, NfeD1b (ZP_01776603) is not in the same operon	-	-	-	-	-	-	-	-	-	-	-	-	-	-	-	-	-	-
Geobacter lovleyi SZ	ZP_01594128	-	-	-	-	-	-	-	-	-	-	-	-	-	ZP_01594659	-	-	-	-	-	-
Geobacter metallireducens GS-15	-	-	YP_383781	-	-	-	-	-	-	-	-	-	-	-	YP_383721	-	-	-	YP_383057	-	-
Geobacter sp. FRC-32	ZP_01389233	-	ZP_01388778	-	-	-	-	-	-	-	-	-	-	-	ZP_01387660	-	-	-	-	-	-
Geobacter sulfurreducens PCA	-	-	NP_953476	-	-	-	-	-	-	-	-	-	-	-	NP_952136	-	-	-	-	-	-
Geobacter uraniumreducens Rf4	YP_001232166	-	YP_001231657	-	-	-	-	-	-	-	-	-	-	-	YP_001231027	-	-	-	-	-	-
Lawsonia intracellularis PHE/MN1-00	-	-	-	-	-	-	-	-	-	YP_595050, YP_595051	-	-	-	-	-	-	-	-	-	-	-
Myxococcus xanthus DK 1622	YP_632164	-	YP_629045	-	-	-	-	YP_631761, NfeD2c (YP_631760*) --> wrong start codon prediction	-	YP_631374, YP_631375	YP_635038	-	-	-	YP_633721	YP_628694	YP_634664	-	-	-	-
Pelobacter carbinolicus DSM 2380	YP_356078	-	YP_357369	-	YP_355575	-	-	-	-	YP_357671, YP_357672	-	-	-	-	-	YP_358242	YP_633156*, wrong start codon prediction, compare with ZP_01465072	-	-	-	-
Pelobacter propionicus DSM 2379	YP_901293	-	-	-	-	-	-	-	-	-	-	-	-	-	YP_900818	-	-	-	-	-	-
Plesiocystis pacifica SIR-1	-	-	-	-	-	ZP_01906365, ZP_01906366	-	ZP_01911385	-	-	ZP_01910769; ZP_01908345*; ZP_01908885	-	-	-	ZP_01907309	-	-	-	-	ZP_01912037	-
Stigmatella aurantiaca DW4/3-1	ZP_01467133	-	-	-	-	-	-	ZP_01466517	-	ZP_01462432* (start codon prediction), ZP_01462435	ZP_01462952	-	-	-	ZP_01460106*, wrong start codon prediction	-	ZP_01465072	ZP_01461360; ZP_01461326	-	-	-
Syntrophobacter fumaroxidans MPOB	YP_846427	-	YP_844599	-	-	-	-	-	-	YP_844321, YP_844322	-	-	-	-	YP_847177	-	-	-	-	-	-
Syntrophus aciditrophicus SB	-	-	YP_461600	-	-	-	-	-	-	-	YP_460914	-	-	-	-	-	-	-	-	-	-
epsilon subdivision
Campylobacter coli RM2228	-	-	-	-	-	-	-	-	-	-	ZP_00367522	-	-	-	-	-	-	-	-	-	-
Campylobacter concisus 13826	ZP_01374934	-	-	-	-	-	-	-	-	-	ZP_01374449	-	-	-	-	-	-	-	-	-	-
Campylobacter fetus subsp. fetus 82-40	-	-	-	-	-	-	-	-	-	-	YP_891505	-	-	-	-	-	-	-	-	-	-
Campylobacter jejuni RM1221	-	-	-	-	-	-	-	-	-	-	YP_178337	-	-	-	-	-	-	-	-	-	-
Campylobacter jejuni subsp. doylei 269.97	-	-	-	-	-	-	-	-	-	-	ABS44670	-	-	-	-	-	-	-	-	-	-
Campylobacter jejuni subsp. jejuni 260.94	-	-	-	-	-	-	-	-	-	-	ZP_01069586	-	-	-	-	-	-	-	-	-	-
Campylobacter lari RM2100	-	-	-	-	-	-	-	-	-	-	ZP_00369345	-	-	-	-	-	-	-	-	-	-
Campylobacter upsaliensis RM3195	-	-	-	-	-	-	-	-	-	-	ZP_00371477	-	-	-	-	-	-	-	-	-	-
Helicobacter acinonychis str. Sheeba	-	-	-	-	-	-	-	-	-	-	YP_665103	-	-	-	-	-	-	-	-	-	-
Helicobacter hepaticus ATCC 51449	NP_860387	-	-	-	-	-	-	-	-	-	NP_859981	-	-	-	-	-	-	-	-	-	-
Helicobacter pylori 26695	-	-	-	-	-	-	-	-	-	-	NP_207046	-	-	-	-	-	-	-	-	-	-
Helicobacter pylori HPAG1	-	-	-	-	-	-	-	-	-	-	YP_626992	-	-	-	-	-	-	-	-	-	-
Helicobacter pylori J99	-	-	-	-	-	-	-	-	-	-	NP_222954	-	-	-	-	-	-	-	-	-	-
Thiomicrospira denitrificans ATCC 33889	-	-	-	-	-	-	-	-	-	-	YP_394385	-	-	-	-	-	-	-	-	-	-
Wolinella succinogenes DSM 1740	NP_907056	-	-	-	-	-	-	-	-	-	NP_906359	-	-	-	-	-	-	-	-	-	-
gamma subdivision
Enterobacteriales
Buchnera aphidicola str. APS (Acyrthosiphon pisum)	-	-	-	-	-	-	-	-	-	NP_240372, NP_240371	-	-	-	-	-	-	-	-	-	-	-
Buchnera aphidicola str. Bp (Baizongia pistaciae)	-	-	-	-	-	-	-	-	-	AAO27216, AAO27215	-	-	-	-	-	-	-	-	-	-	-
Buchnera aphidicola str. Cc (Cinara cedri)	-	-	-	-	-	-	-	-	-	-	-	-	-	-	-	-	-	-	-	-	No SPFH proteins detected
Buchnera aphidicola str. Sg (Schizaphis graminum)		-	-	-	-	-	-	-	-	NP_660876, NP_660875	-	-	-	-	-	-	-	-	-	-	-
Candidatus Blochmannia floridanus	-	-	-	-	-	-	-	-	-	NP_878391, NP_878392	-	-	-	-	-	-	-	-	-	-	-
Candidatus Blochmannia pennsylvanicus str. BPEN	-	-	-	-	-	-	-	-	-	YP_277599, YP_277600	-	-	-	-	-	-	-	-	-	-	-
Enterobacter sp. 638	YP_001175700	-	-	-	-	-	-	-	-	YP_001175096, YP_001175097	-	-	-	-	-	-	-	-	-	-	-
Erwinia carotovora subsp. atroseptica SCRI1043	YP_049302	-	-	-	-	-	-	-	-	YP_052019, YP_052018	-	-	-	-	-	-	-	-	-	-	-
Escherichia coli K12	NP_415022	-	-	-	-	-	NP_417523	-	-	NP_418595, NP_418596	-	-	-	-	-	-	-	-	-	-	-
Escherichia coli E22 EcolE2_01_6	ZP_00729344	-	-	-	-	-	ZP_00731262	-	-	ZP_00727633, ZP_00727634	ZP_00728121	-	-	-	-	ZP_00730310	-	-	-	-	-
Photorhabdus luminescens subsp. laumondii TTO1	NP_931025	-	-	-	-	-	-	-	-	NP_931743, NP_931742	-	-	-	-	-	-	-	-	-	-	-
Salmonella enterica subsp. enterica serovar Typhi str. CT18	NP_455096	-	-	-	-	-	NP_457590	-	-	NP_458799, NP_458800	-	-	-	-	-	-	-	-	-	-	-
Salmonella typhimurium LT2	NP_459496	-	-	-	-	-	NP_462114	-	-	NP_463224, NP_463225	-	-	-	-	-	-	-	-	-	-	-
Serratia proteamaculans 568	ZP_01537836	-	-	-	-	-	-	-	-	ZP_01538485, ZP_01538484	-	-	-	-	-	-	-	-	-	-	-
Shigella boydii BS512	ZP_00697645	-	-	-	-	-	ZP_00698985, NfeD2b deleted after intrachromosomal rearrangement?	-	-	ZP_00699459, ZP_00699458	-	-	-	-	-	-	-	-	-	-	-
Shigella flexneri 2a str. 2457T	NP_836160	-	-	-	-	-	-	-	-	NP_839717, NP_839718	NP_837482; NP_838418	-	-	-	-	-	-	-	-	-	-
Sodalis glossinidius str. 'morsitans'	YP_454378	-	-	-	-	-	-	-	-	YP_454019, YP_454020	-	-	-	-	-	-	-	-	-	-	-
Wigglesworthia glossinidia endosymbiont of Glossina brevipalpis	-	-	-	YP_054433	-	-	-	-	-	NP_871188, NP_871189	-	-	-	-	-	-				-	-
Yersinia bercovieri ATCC 43970	ZP_00822408	-	-	-	-	-	-	-	-	ZP_00821855, ZP_00821856	-	-	-	-	-	-	-	-	-	-	-
Yersinia enterocolitica subsp. enterocolitica 8081	YP_001007241	-	-	-	-	-	-	-	-	YP_001004754*, wrong start codon prediction, YP_001004755	-	-	-	-	-	-	-	-	-	-	-
Yersinia frederiksenii ATCC 33641	ZP_00829786	-	-	-	-	-	-	-	-	ZP_00829508, ZP_00829509	-	-	-	-	-	-	-	-	-	-	-
Others
Acinetobacter sp. ADP1	YP_047500	-	-	-	-	-	-	-	-	-	-	-	-	-	-	-	-	-	-	-	-
Aeromonas hydrophila subsp. hydrophila ATCC 7966	YP_858039	-	-	-	-	-	-	-	-	YP_855469, YP_855470	-	-	-	-	-	-	-	-	-	-	-
Aeromonas salmonicida subsp. salmonicida A449	YP_001143241	-	-	-	-	-	-	-	-	YP_001143093, YP_001143092	-	-	-	-	-	-	-	-	-	-	-
Alcanivorax borkumensis SK2	YP_691816	-	-	-	-	-	-	-	-	YP_693921, YP_693920	-	-	-	-	-	-	-	-	-	-	-
Alkalilimnicola ehrlichei MLHE-1	-	-	YP_742328, NfeD1b (YP_742821) is not in the same operon	-	-	-	-	-	-	YP_741419, YP_741420	-	-	-	-	-	-	-	-	-	-	NfeD1 (YP_741760) with only two TM regions detected, SPFH1a not detected
Alteromonadales bacterium TW-7	ZP_01611672	-	-	-	-	-	-	ZP_01611500	-	ZP_01611278, ZP_01611277	ZP_01611308	-	-	-	-	-	-	-	-	-	-
Alteromonas macleodii 'Deep ecotype'	-	-	-	-	-	-	ZP_01111725	-	-	ZP_01111421, ZP_01111422	-	-	ZP_01109167	-	-	-	-	-	-	-	-
Baumannia cicadellinicola str. Hc (Homalodisca coagulata)	-	-	-	YP_588516	-	-	-	-	-	YP_589007, YP_589006	-	-	-	-	-	-	-	-	-	-	-
Candidatus Carsonella ruddii PV	-	-	-	-	-	-	-	-	-	-	-	-	-	-	-	-	-	-	-	-	No SPFH proteins detected
Candidatus Ruthia magnifica str. Cm (Calyptogena magnifica)	-	-	-	-	-	-	-	-	-	YP_903759, YP_903758	-	-	-	-	-	-	-	-	-	-	-
Chromohalobacter salexigens DSM 3043	-	-	YP_574812	-	-	-	-	-	-	YP_573333, YP_573334	-	-	-	-	-	-	-	-	-	-	-
Colwellia psychrerythraea 34H	YP_271476	-	YP_269399	-	-	-	-	-	-	YP_267093, YP_267094	-	-	YP_270130	-	-	-	-	-	-	-	-
Congregibacter litoralis KT71	-	-	-	-	-	-	-	-	-	ZP_01102208, ZP_01102207*, wrong start codon prediction	-	-	-	-	-	-	-	-	-	-	-
Coxiella burnetii 'MSU Goat Q177'	-	-	ZP_01947394, NfeD1b (ZP_02097149) is not detected	-	-	-	-	-	-	-	-	-	-	-	-	-	-	-	-	-	-
Coxiella burnetii Dugway 7E9-12	-	-	YP_001423940	-	-	-	-	-	-	-	-	-	-	-	-	-	-	-	-	ZP_01299224	-
Coxiella burnetii RSA 331	-	-	ZP_01309156	-	-	-	-	-	-	-	-	-	-	-	-	-	-	-	-	-	-
Francisella tularensis subsp. holarctica OSU18	-	-	-	-	-	-	-	-	-	YP_763437, YP_763438	-	-	-	-	-	-	-	-	-	-	-
Francisella tularensis subsp. novicida U112	-	-	-	-	-	-	-	-	-	YP_898689, YP_898688	-	-	-	YP_897944	-	-	-	-	-		-
Francisella tularensis subsp. tularensis FSC198	-	-	-	-	-	-	-	-	-	YP_666786, YP_666787	-	-	-	-	-	-	-	-	-	-	-
Hahella chejuensis KCTC 2396	-	-	YP_432779	-	-	-	-	YP_432301	-	YP_436475, YP_436474	YP_434006	-	-	-	-	-	YP_435459	-	-	-	-
Halorhodospira halophila SL1	-	-	YP_001003226, Nfed1b (YP_001003349) not in the same operon	-	-	-	-	-	-	YP_001002248, YP_001002247	-	-	-	-	-	-	-	-	-	-	NfeD1a (YP_001001943) detected, SPFH1a not detected
Idiomarina baltica OS145	-	-	-	-	-	-	-	-	-	ZP_01041815, ZP_01041814	-	-	-	-	-	-	-	-	-	-	-
Idiomarina loihiensis L2TR	-	-	-	-	-	-	-	-	-	YP_154728, YP_154727	-	-	-	YP_154538	-	-	-	-	-	-	-
Legionella pneumophila str. Paris	-	-	YP_125330	-	-	-	-	-	-	YP_122886, YP_122887	-	-	-	-	-	-	-	-	-	[YP_122205, YP_122210]*	-
Marinobacter aquaeolei VT8	-	-	YP_957413	-	-	-	-	YP_960956	-	YP_960029, YP_960028	-	-	-	-	-	-	-	-	-	YP_960954	-
Marinobacter sp. ELB17	ZP_01736485	-	-	-	-	-	-	-	-	ZP_01737929, ZP_01737930	-	-	-	-	-	-	-	-	-	ZP_01739903	-
Marinomonas sp. MED121	ZP_01077612	-	-	-	-	-	-	-	-	ZP_01078520, ZP_01078519	-	-	-	-	-	-	-	-	-	-	-
Marinomonas sp. MWYL1	YP_001340704	-	-	-	-	-	-	-	-	YP_001341478, YP_001341477	-	-	-	-	-	-	-	-	-	-	-
Methylococcus capsulatus str. Bath	YP_115499	-	-	-	-	-	-	-	-	YP_114413, YP_114412; YP_112846, YP_112847	-	-	-	-	-	-	-	-	-	-	-
Nitrococcus mobilis Nb-231	-	-	ZP_01128782, NfeD1b (ZP_01127914) is not in the same operon	-	-	-	-	-	-	ZP_01125751, ZP_01125752	-	-	-	-	-	-	-	-	-	-	-
Nitrosococcus oceani ATCC 19707	-	-	YP_343637	-	-	-	-	-	-	YP_344571, YP_344570	-	-	-	-	-	-	-	-	-	-	NfeD1a (YP_344213) detected, SPFH1a not detected
Oceanobacter sp. RED65	ZP_01306341	-	-	-	-	-	-	-	-	ZP_01307051, ZP_01307050	-	-	-	-	-	-	-	-	-	-	-
Oceanospirillum sp. MED92	ZP_01168123	-	-	-	-	-	-	-	-	ZP_01167595, ZP_01167596	-	-	-	-	-	-	-	-	-	-	-
Pseudoalteromonas atlantica T6c	YP_659784	-	-	-	-	-	-	-	-	YP_663534, YP_663535	-	-	-	-	-	-	-	-	-	-	-
Pseudoalteromonas haloplanktis TAC125	YP_341759	-	-	-	-	-	-	-	-	YP_338815, YP_338816	-	-	-	-	-	-	-	-	-	-	-
Pseudoalteromonas tunicata D2	ZP_01135473	-	-	-	-	-	ZP_01132344	-	-	ZP_01133547, ZP_01133548	ZP_01135472	-	-	-	-	-	-	-	-	-	Prohibitin (ZP_01135472) and Stomatin (ZP_01135473) are in the same operon
Psychrobacter arcticus 273-4	YP_265408	-	-	-	-	-	-	-	-	-	-	-	-	-	-	-	-	-	-	-	-
Psychrobacter cryohalolentis K5	YP_581712	-	-	-	-	-	-	-	-	-	-	-	-	-	-	-	-	-	-	-	-
Psychrobacter sp. PRwf-1	YP_001281254	-	-	-	-	-	-	-	-	-	-	-	-	-	-	-	-	-	-	-	-
Psychromonas ingrahamii 37	YP_943253	-	YP_943035	-	-	-	-	-	-	YP_944522, YP_944521; YP_944104, YP_944103	-	-	-	-	YP_942732	-	-	-	-	-	-
Psychromonas sp. CNPT3	ZP_01216362	-	-	-	-	-	-	-	-	ZP_01216650, ZP_01216651* (end of contig)	-	-	-	-	-	-	-	-	-	-	-
Reinekea sp. MED297	-	ZP_01114222, ZP_01114223	-	-	-	-	-	ZP_01116210	-	ZP_01114503, ZP_01114504	-	-	-	-	-	-	-	-	-	-	-
Rickettsiella grylli	-	-	-	-	-	-	-	-	-	ZP_01300223, ZP_01300224	-	-	-	-	-	-	-	-	-	-	-
Saccharophagus degradans 2-40	YP_529000	-	-	-	-	-	-	YP_528944, NfeD2c (YP_528945*) --> wrong start codon prediction	-	YP_528137, YP_528136	-	-	-	-	-	YP_525751	-	-	-		-
Shewanella amazonensis SB2B	-	YP_926295, YP_926296	YP_926901	-	-	-	YP_926681	-	-	YP_928895, YP_928894	-	-	YP_928746	-	-	-	-	-	-	-	-
Shewanella baltica OS155	-	YP_001052189, YP_001052188	-	-	-	-	YP_001051449	-	-	YP_001048958, YP_001048959	YP_001048824	-	-	-	-	-	-	-	-	-	-
Shewanella denitrificans OS217	-	YP_564072, YP_564071	YP_563195	-	-	-	-	-	-	YP_564202, YP_564201	YP_562073	-	-	-	-	-	-	-	-	-	-
Shewanella frigidimarina NCIMB 400	-	YP_752075, YP_752074	-	-	-	-	YP_752288	-	-	YP_751984, YP_751983	YP_751719	-	-	-	-	-	-	-	-	-	-
Shewanella loihica PV-4	-	YP_001095512, YP_001095511	YP_001093910	-	-	-	YP_001093076	-	-	YP_001092699, YP_001092700	YP_001093108; YP_001094853	-	-	-	-	-	-	-	-	-	-
Shewanella oneidensis MR-1	-	NP_719658, NP_719657	-	-	-	-	NP_716997	-	-	NP_716238, NP_716239	NP_716082	-	-	-	-	-	-	-	-	-	-
Shewanella pealeana ATCC 700345	-	ZP_01603047, ZP_01603048	ZP_01604343	-	-	-	-	-	-	ZP_01604053, ZP_01604054	ZP_01603461	-	-	-	-	-	-	-	-	-	-
Shewanella putrefaciens 200	-	ZP_01704668, ZP_01704669	-	-	-	-	ZP_01704243	-	-	ZP_01704084, ZP_01704083	ZP_01704204	-	-	-	-	-	-	-	-	-	-
Shewanella sp. ANA-3	-	YP_871302, YP_871301	-	-	-	-	YP_870627	-	-	YP_868244, YP_868245	YP_868093	-	-	-	-	-	-	-	-	-	-
Shewanella sp. MR-4	-	YP_735625, YP_735624	-	-	-	-	YP_734944	-	-	YP_732737, YP_732738	YP_732585	-	-	-	-	-	-	-	-	-	-
Shewanella woodyi ATCC 51908	-	ZP_01543128, ZP_01543129	-	-	-	-	ZP_01540968	-	-	ZP_01540075, ZP_01540074	-	-	-	-	-	-	-	-	-	-	-
Thiomicrospira crunogena XCL-2	-	-	YP_391216	-	-	-	-	-	-	YP_391359, YP_391360	-	-	-	-	-	-	-	-	-	-	-
gamma proteobacterium HTCC2207	ZP_01224513	-	-	-	-	-	-	-	-	ZP_01224414, ZP_01224415	-	-	-	-	-	-	-	-	-	-	-
marine gamma proteobacterium HTCC2080	ZP_01626132	-	-	-	-	-	-	-	-	ZP_01624879, ZP_01624880	-	-	-	-	-	-	-	-	-	-	NfeD1a is truncated C terminally --> the soluble domain is missed!
marine gamma proteobacterium HTCC2143	ZP_01615405	-	ZP_01616503	-	-	-	-	-	-	ZP_01615173, ZP_01615172; ZP_01617093, ZP_01617094	-	-	-	-	-	-	-	-	-	-	-
Pasteurellaceae
Actinobacillus pleuropneumoniae L20	-	-	-	-	-	-	-	-	-	YP_001053774, YP_001053773	-	-	-	-	-	-	-	-	-	-	-
Actinobacillus pleuropneumoniae serovar 1 str. 4074	-	-	-	-	-	-	-	-	-	ZP_00204479, ZP_00135198	-	-	-	-	-	-	-	-	-	-	-
Actinobacillus succinogenes 130Z	YP_001344252	-	-	-	-	-	-	-	-	YP_001344371, YP_001344370	-	-	-	-	-	-	-	-	-	-	-
Haemophilus ducreyi 35000HP	YP_718783	-	-	-	-	-	-	-	-	NP_874170, NP_874169; YP_718698, YP_718699	-	-	-	-	-	-	-	-	-	-	NP_874170-NP_874169-operon and the YP_718698-YP_718699-operon are paralog ones
Haemophilus influenzae 22.1-21	-	-	-	-	-	-	-	-	-	ZP_01784248, ZP_01784247	-	-	-	-	-	-	-	-	-	-	-
Haemophilus somnus 2336	ZP_00132574	-	-	-	-	-	-	-	-	ZP_00204741, ZP_00204740	-	-	-	-		-	-	-	-	-	-
Mannheimia succiniciproducens MBEL55E	YP_088026	-	-	-	-	-	-	-	-	YP_088811, YP_088812	-	-	-	-	-	-	-	-	-	-	-
Pasteurella multocida subsp. multocida str. Pm70	NP_245826	-	-	-	-	-	-	-	-	NP_245054, NP_245055	-	-	-	-	-	-	-	-	-	-	-
Pseudomonadaceae
Azotobacter vinelandii AvOP	-	-	ZP_00418710	-	-	-	-	-	-	ZP_00418493, ZP_00418494	-	-	-	-	-	-	-	-	-	-	-
Pseudomonas aeruginosa 2192	-	-	ZP_00972390	-	-	-	-	ZP_00973490	-	ZP_00975248, ZP_00975247, ZP_00975246; ZP_00971783, ZP_00971784	ZP_00970859	-	-	-	-	ZP_00971460	-	-	-	ZP_00976124	NfeD1a (ZP_00972150) detected, SPFH1a not detected
Pseudomonas entomophila L48	YP_610313	-	YP_605957	-	-	-	-	-	-	YP_610368, YP_610367; YP_608276, YP_608275, YP_608274	-	-	-	-	-	YP_606370	-	-	-	-	-
Pseudomonas fluorescens PfO-1	[YP_345898, YP_345899]*	-	-	-	-	-	-	-	-	YP_346258, YP_346259; YP_351395, YP_351396, YP_351397	-	-	-	-	-	-	-	-	-	-	-
Pseudomonas mendocina ymp	YP_001189782	-	YP_001185974	-	-	-	-	YP_001188871	-	YP_001186137, YP_001186138	-	-	-	-	-	YP_001186692	-	-	-	-	-
Pseudomonas putida F1	YP_001270016	-	YP_001265579	-	-	-	-	-	-	YP_001270072, YP_001270071	-	-	-	-	-	-	-	-	-	-	-
Pseudomonas syringae pv. phaseolicola 1448A	-	-	-	-	-	-	-	-	-	YP_272869, YP_272870; YP_277241, YP_277242, YP_277243	-	-	-	-	-	-	-	-	-	-	-
Vibrionaceae
Photobacterium profundum 3TCK	ZP_01222619	-	ZP_01220626	-	-	-	-	-	-	ZP_01222449, ZP_01222448	-	-	-	-	-	-	-	-	-	-	-
Photobacterium profundum SS9	YP_132692	-	YP_132563	-	-	-	-	-	-	YP_131448, YP_131447	-	-	-	-	-	-	-	-	-	-	-
Photobacterium sp. SKA34	ZP_01160185	-	ZP_01160239	-	-	-	-	-	-	ZP_01162355, ZP_01162354	-	-	-	-	-	-	-	-	-	-	-
Vibrio alginolyticus 12G01	ZP_01260864	-	ZP_01260008	-	-	-	-	-	-	ZP_01261815, ZP_01261814; ZP_01261113, ZP_01261112	-	-	-	-	-	-	-	-	-	-	-
Vibrio angustum S14	ZP_01233476	-	ZP_01233547	-	-	-	-	-	-	ZP_01237171, ZP_01237170	-	-	-	-	-	-	-	-	-	-	-
Vibrio cholerae 1587	ZP_01950829	-	-	-	-	-	-	-	-	ZP_01950957, ZP_01950960	-	-	-	-	-	-	-	-	-	-	-
Vibrio fischeri ES114	YP_206124	-	-	-	-	-	-	-	-	YP_205704, YP_205703	-	-	-	-	-	-	-	-	-	-	-
Vibrio parahaemolyticus RIMD 2210633	NP_797184	-	NP_800616	-	-	-	-	-	-	NP_799194, NP_799193	-	-	-	-	-	-	-	-	-	-	-
Vibrio sp. Ex25	ZP_01474435	-	ZP_01474698	-	-	-	-	-	-	ZP_01474634, ZP_01474635	-	-	-	-	-	-	-	-	-	-	-
Vibrio splendidus 12B01	ZP_00992543	-	ZP_00992967	-	-	-	-	-	-	ZP_00991948, ZP_00991947	-	-	-	-	-	-	-	-	-	-	-
Vibrio vulnificus CMCP6	NP_759212	-	-	-	-	-	-	-	-	NP_762621*, wrong start codon prediction, NP_762622; NP_760224, NP_760225	-	-	-	-	-	-	-	-	-	-	-
Vibrio vulnificus YJ016	NP_933779*, wrong start codon prediction	-	-	-	-	-	-	-	-	NP_935862, NP_935861	-	-	-	-	-	-	-	-	-	-	-
Xanthomonadaceae												-	-
Stenotrophomonas maltophilia R551-3	ZP_01644243	-	-	-	-	-	-	ZP_01644809	-	ZP_01645219, ZP_01645218	-	-	ZP_01645099	-	ZP_01642314	ZP_01645354	-	-	-	-	-
Xanthomonas axonopodis pv. citri str. 306	-	-	-	-	-	-	-	-	-	NP_641491, NP_641492	-	-	NP_641572	-	-	NP_644264	-	-	-	NP_640960; NP_640937	NfeD1a (NP_643371) detected, SPFH1a not detected
Xanthomonas campestris pv. campestris str. 8004	YP_242319	-	-	-	-	-	-	-	-	YP_244260, YP_244259	-	-	YP_244173	-	YP_243215	YP_245028	-	-	-	-	-
Xanthomonas oryzae pv. oryzae KACC10331	YP_200431	-	-	-	-	-	-	-	-	YP_199551, YP_199552	-	-	YP_202159*	-	-	-	-	-	-	-	-
Xylella fastidiosa Dixon	ZP_00651770	-	-	-	-	-	-	-	-	ZP_00650901, ZP_00650900	-	-	-	-	-	-	-	-	-	-	-
Spirochaetales
Borrelia afzelii PKo	-	-	-	-	-	-	-	-	-	YP_709645, YP_709646	-	-	-	-	-	-	-	-	-	-	-
Borrelia burgdorferi B31	-	-	-	-	-	-	-	-	-	NP_212337, NP_212338	-	-	-	-	-	-	-	-	-	-	-
Borrelia garinii PBi	-	-	-	-	-	-	-	-	-	YP_072652, YP_072653	-	-	-	-	-	-	-	-	-	-	-
Leptospira borgpetersenii serovar Hardjo-bovis JB197	-	YP_801211, YP_801212	-	-	-	-	-	-	-	-	YP_801932; YP_799917, soluble	-	-	-	YP_801737	-	-	-	-	-	-
Leptospira interrogans serovar Lai str. 56601	-	NP_712252, NP_712253	-	-	-	-	-	-	-	-	NP_713672, soluble	-	-	-	NP_713928	NP_712209	-	-	-	-	-
Treponema denticola ATCC 35405	-	NP_971316, NP_971317	-	-	-	-	-	-	-	NP_971938, NP_971939	-	-	-	-	NP_973083	-	-	-	-	-	-
Treponema pallidum subsp. pallidum str. Nichols	-	-	-	-	-	-	-	-	-	NP_218553, NP_218554	-	-	-	-	-	-	-	-	-	-	-
Thermotogae
Fervidobacterium nodosum Rt17-B1	ZP_01524199	-	-	-	-	-	-	-	-	ZP_01523450, ZP_01523449	-	-	-	-	-	-	-	-	-	-	-
Petrotoga mobilis SJ95	ZP_01778733	-	-	-	-	-	-	-	-	ZP_01777476, ZP_01777477	-	-	-	-	-	-	-	-	-	-	-
Thermotoga maritima MSB8	NP_228675	-	-	-	-	-	-	-	-	NP_229619, NP_229620	-	-	-	-	-	-	-	-	-	-	-
Thermotoga petrophila RKU-1	YP_001243666	-	-	-	-	-	-	-	-	YP_001244697, YP_001244698	-	-	-	-	-	-	-	-	-	-	-
Thermus thermophilus HB8	-	-	-	-	-	-	-	-	-	-	-	YP_144314	-	-	-	-	-	-	-	-	-
Thermosipho melanesiensis BI429	YP_001306564	-	-	-	-	-	-	-	-	YP_001305879, YP_001305878	-	-	-	-	-	-	-	-	-	-	-
Archaea
	SPFH1a	SPFH1a.2, SPFH1.a.3	SPFH1b	SPFH1 w/o NfeD, ungrouped	SPFH2a	SPFH2a.2, SPFH2a.3	SPFH2b	SPFH2c	SPFH2 ungrouped	SPFH3a, SPFH3b	SPFH4	SPFH5	SPFH6	SPFH7	SPFH8	SPFH9	SPFH11	SPFH10a, SPFH10b	SPFH12	unclassified, mixed	notes
Crenarchaeota
Desulfurococcales
Aeropyrum pernix K1	-	-	NP_148418	-	-	-	-	-	-	-	-	-	-	-	-	-	-	-	-	-	-
Hyperthermus butylicus DSM 5456	-	-	YP_001013201; NfeD1b (YP_001012338) not in the same operon	-	-	-	-	-	-	-	-	-	-	-	-	-	-	-	-	[YP_001012937, YP_001012938]*,	-
Staphylothermus marinus F1	YP_001040579	-	YP_001040177	-	-	-	-	-	-	-	-	-	-	-	-	-	-	-	-	-	-
Sulfolobales
Metallosphaera sedula DSM 5348	YP_001190794	-	-	-	-	-	-	-	-	-	-	-	-	-	YP_001190921	-	-	-	-	-	-
Sulfolobus acidocaldarius DSM 639	YP_256909, NfeD1a (YP_256907) is not in the same operon	-	-	-	-	-	-	-	-	-	-	-	-	-	YP_256348	-	-	-	-	-	-
Sulfolobus solfataricus P2	NP_343575, NfeD1a (NP_343575) is not in the same operon	-	-	-	-	-	-	-	-	-	-	-	-	-	NP_343361	-	-	-	-	-	-
Sulfolobus tokodaii str. 7	NP_378205, NfeD1a (NP_378203) is not in the same operon	-	-	-	-	-	-	-	-	-	-	-	-	-	NP_377747	-	-	-	-	-	-
Thermoproteales
Caldivirga maquilingensis IC-167	-	-	ZP_01710160, NfeD1b (ZP_01710158) is not in the same operon	-	-	-	-	-	-	-	-	-	-	-	ZP_01710889	-	-	-	-	-	-
Pyrobaculum aerophilum str. IM2	-	-	NP_558821	-	-	-	-	-	-	-	NP_558483	-	-	-	NP_560881	-	-	-	-	-	-
Pyrobaculum arsenaticum DSM 13514	-	-	YP_001153080; YP_001152284	-	-	-	-	-	-	-	YP_001154396	-	-	-	YP_001153269	-	-	-	-	-	Further NfeD1b (YP_001153607), which is truncated C-terminally
Pyrobaculum calidifontis JCM 11548	-	-	YP_001057047; YP_001056215	-	-	-	-	-	-	-	YP_001055138	-	-	-	YP_001056903	-	-	-	-	-	-
Pyrobaculum islandicum DSM 4184	-	-	YP_930571	-	-	-	-	-	-	-	YP_930268	-	-	-	YP_929537	-	-	-	-	-	-
Thermofilum pendens Hrk 5	-	-	YP_920236, NfeD1b (YP_920234) is not in the same operon	-	-	-	-	-	-	-	-	-	-	-	YP_920438	-	-	-	-	-	-
Euryarchaeota
Archaeoglobales
Archaeoglobus fulgidus DSM 4304	-	-	NP_070249, NfeD1b (NP_070609) is not in the same operon	-	-	-	-	-	-	-	-	-	-	-	-	-	-	-	-	-	-
Halobacteriales
Haloarcula marismortui ATCC 43049	YP_136399	-	-	-	-	-	-	-	-	-	-	-	-	-	-	-	-	-	-	YP_134942, compare with YP_326947	-
Halobacterium sp. NRC-1	NP_279419	-	-	-	-	-	-	-	-	-	NP_395735	-	-	-	-	-	-	-	-	-	-
Haloquadratum walsbyi DSM 16790	YP_657264, NfeD1a (YP_657345) is not in the same operon	-	-	-	-	-	-	-	-	-	-	-	-	-	-	-	-	-	-	-	elongated NfeD1a (YP_657345) lacks the highly conserved Tryptophan
Natronomonas pharaonis DSM 2160	YP_326223, NfeD1a (YP_326254 ) is not in the same operon	-	-	-	-	-	-			-	-	-	-	-	-	-		-	-	YP_326947, compare with YP_134942	elongated NfeD1a (YP_326254) lacks the highly conserved Tryptophan
Methanobacteriales
Methanosphaera stadtmanae DSM 3091	-	-	-	-	-	-	-	-	-	-	-	-	-	-	-	-	-	-	-	-	-
Methanothermobacter thermautotrophicus str. Delta H	NP_275835	-	-	NP_276886*, wrong start codon prediction	-	-	-	-	-	-	-	-	-	-	-	-	-	-	-	-	-
Methanococcales
Methanocaldococcus jannaschii DSM 2661	NP_247818*	-	-	-	-	-	-	-	-	-	-	-	-	-	-	-	-	-	-	-	-
Methanococcus aeolicus Nankai-3	YP_001324964	-	-	-	-	-	-	-	-	-	YP_001324455	-	-	-	-	-	-	-	-		-
Methanococcus maripaludis C5	YP_001097086	-	-	-	-	-	-	-	-	-	-	-	-	-	-	-	-	-	-	-	-
Methanococcus maripaludis S2	NP_988156	-	-	-	-	-	-	-	-	-	-	-	-	-	-	-	-	-	-	-	-
Methanococcus vannielii SB	YP_001322880	-	-	-	-	-	-	-	-	-	-	-	-	-	-	-	-	-	-	-	-
Methanomicrobiales
Methanocorpusculum labreanum Z	YP_001031131	-	-	-	-	-	-	-	-	-	-	-	-	-	YP_001029910	-	-	-	-	-	-
Methanoculleus marisnigri JR1	YP_001046417	-	-	-	-	-	-	-	-	-	-	-	-	-	-	-	-	-	-	-	-
Methanospirillum hungatei JF-1	YP_503064	-	-	-	-	-	-	-	-	-	-	-	-	-	-	-	-	-	-	-	-
Methanopyrales
Methanopyrus kandleri AV19	NP_614130	-	-	-	-	-	-	-	-	-	-	-	-	-	-	-	-	-	-	-	-
Methanosarcinales
Methanococcoides burtonii DSM 6242	-	-	YP_566440	-	-	-	-	-	-	-	YP_565858	-	-	-	-	-	-	-	-	-	-
Methanosaeta thermophila PT	-	-	YP_844136	YP_842862	-	-	-	-	-	-	-	-	-	-	-	-	-	-	-	-	-
Methanosarcina acetivorans C2A	-	-	NP_615869	-	-	-	-	-	-	-	-	-	-	-	-	-	-	-	-	-	-
Methanosarcina barkeri str. Fusaro	-	-	YP_306926	-	-	-	-	-	-	-	-	-	-	-	-	-	-	-	-	-	-
Methanosarcina mazei Go1	-	-	NP_634057	-	-	-	-	-	-	-	-	-	-	-	-	-	-	-	-	-	-
Thermococcales
Pyrococcus abyssi GE5	NP_127238	-	NP_126340	-	-	-	-	-	-	-	-	-	-	-	-	-	-	-	-	-	-
Pyrococcus furiosus DSM 3638	-	-	NP_579263	-	-	-	-	-	-	-	-	-	-	-	-	-	-	-	-	-	-
Pyrococcus horikoshii OT3	NP_142449	-	NP_143371	-	-	-	-	-	-	-	-	-	-	-	-	-	-	-	-	-	-
Thermococcus kodakarensis KOD1	YP_183729	-	YP_182761	-	-	-	-	-	-	-	-	-	-	-	YP_182435	-	-	-	-	-	additional NfeD1a (YP_182416) detected
Thermoplasmales
Ferroplasma acidarmanus fer1	-	-	ZP_01708784	-	-	-	-	-	-	-	-	-	-	-	-	-	-	-	-	-	Two NfeD1a (ZP_01709692; ZP_01708375), truncated N-terminally, SPFH1a not detected
Picrophilus torridus DSM 9790	-	-	YP_023163, NfeD1b (YP_023993) is not in the same operon	-	-	-	-	-	-	-	-	-	-	-	-	-	-	-	-	-	NfeD1a (YP_024285) is truncated N-terminally, SPFH1a not detected
Thermoplasma acidophilum DSM 1728	-	-	NP_394756, NfeD1b (NP_394542) is not in the same operon	-	-	-	-	-	-	-	-	-	-	-	-	-	-	-	-	-	-
Thermoplasma volcanium GSS1	-	-	NP_110835, NfeD1b (NP_111011) is not in the same operon	-	-	-	-	-	-	-	-	-	-	-	-	-	-	-	-	-	-
Nanoarchaeota
Nanoarchaeum equitans Kin4-M	-	-	-	-	-	-	-	-	-	-	-	-	-	-	-	-	-	-	-	-	No SPFH proteins detected

## Sheet: proteins used for the tree
protein (Accession number)	species
YP_953572	Mycobacterium vanbaalenii PYR-1
NP_905503	Porphyromonas gingivalis W83
YP_632164	Myxococcus xanthus DK 1622
NP_228675	Thermotoga maritima MSB8
NP_844475	Bacillus anthracis str. Ames
NP_602376	Fusobacterium nucleatum subsp. nucleatum ATCC 25586
NP_907056	Wolinella succinogenes DSM 1740
YP_933773	Azoarcus sp. BH72
YP_757451	Maricaulis maris MCS10
NP_295866	Deinococcus radiodurans R1
NP_415022	Escherichia coli K12
ZP_01079630	Synechococcus sp. RS9917
YP_446334	Salinibacter ruber DSM 13855
NP_719658	Shewanella oneidensis MR-1
NP_971317	Treponema denticola ATCC 35405
YP_446333	Salinibacter ruber DSM 13855
NP_719657	Shewanella oneidensis MR-1
NP_971316	Treponema denticola ATCC 35405
YP_801211	Leptospira borgpetersenii serovar Hardjo-bovis JB197
YP_801212	Leptospira borgpetersenii serovar Hardjo-bovis JB197
NP_622067	Thermoanaerobacter tengcongensis MB4
NP_213619	Aquifex aeolicus VF5
ZP_00532159	Chlorobium phaeobacteroides BS1
YP_591605	Acidobacteria bacterium Ellin345
YP_383781	Geobacter metallireducens GS-15
ZP_01514636	Chloroflexus aggregans DSM 9485
YP_132563	Photobacterium profundum SS9
NP_103398	Mesorhizobium loti MAFF303099
YP_748547	Nitrosomonas eutropha C91
YP_154538	Idiomarina loihiensis L2TR
ZP_00121264	Bifidobacterium longum DJO10A
ZP_01733724	Flavobacteria bacterium BAL38
NP_266784	Lactococcus lactis subsp. lactis Il1403
ZP_01718957	Algoriphagus sp. PR1
YP_064828	Desulfotalea psychrophila LSv54
NP_212337	Borrelia burgdorferi B31
YP_303472	Ehrlichia canis str. Jake
ZP_01777476	Petrotoga mobilis SJ95
YP_768835	Rhizobium leguminosarum bv. viciae 3841
YP_545696	Methylobacillus flagellatus KT
NP_418595	Escherichia coli K12
NP_244021	Bacillus halodurans C-125
ZP_01718958	Algoriphagus sp. PR1
YP_064827	Desulfotalea psychrophila LSv54
NP_212338	Borrelia burgdorferi B31
YP_545695	Methylobacillus flagellatus KT
NP_418596	Escherichia coli K12
NP_244020	Bacillus halodurans C-125
YP_303473	Ehrlichia canis str. Jake
YP_768834	Rhizobium leguminosarum bv. viciae 3841
ZP_0177747	Petrotoga mobilis SJ95
ZP_01461360	Stigmatella aurantiaca DW4/3-1
ZP_00768346	Chloroflexus aurantiacus J-10-fl
YP_828275	Solibacter usitatus Ellin6076
NP_867633	Rhodopirellula baltica SH 1
YP_118104	Nocardia farcinica IFM 10152
ZP_00739991	Bacillus thuringiensis serovar israelensis ATCC 35646
ZP_01719802	Algoriphagus sp. PR1
ZP_01853922	Planctomyces maris DSM 8797
YP_593931	Deinococcus geothermalis DSM 11300
YP_498466	Novosphingobium aromaticivorans DSM 12444
ZP_01109167	Alteromonas macleodii 'Deep ecotype'
YP_001243001	Bradyrhizobium sp. BTAi1
NP_102364	Mesorhizobium loti MAFF303099
ZP_01352662	Clostridium phytofermentans ISDg
YP_323473	Anabaena variabilis ATCC 29413
ZP_01663403	Ralstonia pickettii 12J
YP_001074570	Burkholderia pseudomallei 1106a
ZP_00728121	Escherichia coli E22 EcolE2_01_6
NP_897643	Synechococcus sp. WH 8102
YP_680145	Cytophaga hutchinsonii ATCC 33406
NP_294205	Deinococcus radiodurans R1
YP_178337	Campylobacter jejuni RM1221
edk89170	Fusobacterium nucleatum subsp. polymorphum ATCC 10953
ZP_00768473	Chloroflexus aurantiacus J-10-fl
ZP_01372792	Desulfitobacterium hafniense DCB-2
YP_801932	Leptospira borgpetersenii serovar Hardjo-bovis JB197
YP_628694	Myxococcus xanthus DK 1622
NP_772269	Bradyrhizobium japonicum USDA 110
NP_349972	Clostridium acetobutylicum ATCC 824
YP_824706	Solibacter usitatus Ellin6076
ZP_01090884	Blastopirellula marina DSM 3645
YP_525751	Saccharophagus degradans 2-40
YP_325133	Anabaena variabilis ATCC 29413
YP_548317	Polaromonas sp. JS666
ZP_01619474	Lyngbya sp. PCC 8106
YP_172317	Synechococcus elongatus PCC 6301
ZP_01906366	Plesiocystis pacifica SIR-1
ZP_01906365	Plesiocystis pacifica SIR-1
ZP_01619473	Lyngbya sp. PCC 8106
YP_172318	Synechococcus elongatus PCC 6301
YP_590478	Acidobacteria bacterium Ellin345
NP_390979	Bacillus subtilis subsp. subtilis str. 168
YP_210538	Bacteroides fragilis NCTC 9343
ZP_01091297	Blastopirellula marina DSM 3645
YP_355575	Pelobacter carbinolicus DSM 2380
YP_983242	Polaromonas naphthalenivorans CJ2
NP_417523	Escherichia coli K12
YP_614189	Silicibacter sp. TM1040
YP_862661	Gramella forsetii KT0803
ZP_01857078	Planctomyces maris DSM 8797
ZP_01611500	Alteromonadales bacterium TW-7
YP_290889	Thermobifida fusca YX
ZP_01911385	Plesiocystis pacifica SIR-1
YP_290874	Thermobifida fusca YX
YP_916728	Paracoccus denitrificans PD1222
ZP_01855050	Planctomyces maris DSM 8797
ZP_01201424	Flavobacteria bacterium BBFL7
YP_590445	Acidobacteria bacterium Ellin345
YP_776158	Burkholderia cepacia AMMD
ZP_01533506	Roseiflexus castenholzii DSM 13941
NP_952136	Geobacter sulfurreducens PCA
NP_973083	Treponema denticola ATCC 35405
ZP_01692574	Microscilla marina ATCC 23134
YP_634664	Myxococcus xanthus DK 1622
ZP_01580520	Delftia acidovorans SPH-1
YP_435459	Hahella chejuensis KCTC 2396
ZP_00572581	Frankia sp. EAN1pec
ZP_01054906	Roseobacter sp. MED193
YP_828276	Solibacter usitatus Ellin6076
ZP_01461326	Stigmatella aurantiaca DW4/3-1
ZP_00768347	Chloroflexus aurantiacus J-10-fl
NP_867632	Rhodopirellula baltica SH 1
NP_867166	Rhodopirellula baltica SH 1
YP_008736	Candidatus Protochlamydia amoebophila UWE25
ZP_01720740	Algoriphagus sp. PR1
NP_390416	Bacillus subtilis subsp. subtilis str. 168
YP_144314	Thermus thermophilus HB8

## Sheet: Band_7-HMM
	SPFH proteins arranged by similarity to Band_7-HMM defined by pfam entry PF01145 (12/2007, Sanger Institute)
	Accession number	E value
	YP_001306564	8.6e-66
	NP_228675	4.8e-65
	YP_001308186	4.3e-64
	ZP_01524199	2.4e-63
	YP_001281254	4.9e-63
	YP_265408	5.2e-63
	YP_581712	5.2e-63
	ZP_01168123	5.8e-63
	NP_245826	7.9e-63
	NP_844475	1e-62
	ZP_01778733	1.2e-62
	YP_923769	1.4e-62
	YP_878610	1.7e-62
	NP_931025	2.7e-62
	NP_781349	4.7e-62
	YP_054433	5.1e-62
	YP_476585	1e-61
	ZP_00992543	1e-61
	YP_088026	1.1e-61
	YP_001362815	2.8e-61
	ZP_01135473	3e-61
	YP_049302	3.7e-61
	NP_415022	4e-61
	NP_836160	4e-61
	ZP_00697645	4e-61
	ZP_00822408	4e-61
	NP_455096	4.4e-61
	NP_759212	6.3e-61
	YP_001087355	6.4e-61
	NP_939628	7.1e-61
	ZP_01537836	7.5e-61
	ZP_01187239	8.5e-61
	NP_459496	9.1e-61
	YP_957413	1.1e-60
	YP_754532	1.2e-60
	YP_001007241	1.3e-60
	YP_718783	1.3e-60
	ZP_00132574	1.3e-60
	ZP_00829786	1.3e-60
	NP_738264	1.5e-60
	YP_001175700	1.5e-60
	NP_626066	1.6e-60
	NP_827658	1.6e-60
	YP_206124	1.6e-60
	ZP_01950829	1.7e-60
	ZP_01160185	2.2e-60
	YP_698454	2.3e-60
	YP_474954	2.7e-60
	NP_213619	2.7e-60
	YP_047500	2.8e-60
	YP_454378	2.9e-60
	YP_250745	3.5e-60
	YP_001328369	3.7e-60
	ZP_01260864	3.7e-60
	YP_001105977	4e-60
	YP_712348	4e-60
	YP_461600	4.1e-60
	YP_588516	5.2e-60
	YP_872914	5.3e-60
	NP_386910	6.5e-60
	ZP_01545824	7.7e-60
	NP_356850	8e-60
	YP_947932	8.2e-60
	ZP_01474435	8.5e-60
	YP_757451	8.8e-60
	YP_359708	1e-59
	ZP_01224513	1.2e-59
	YP_480458	1.3e-59
	NP_797184	1.7e-59
	ZP_01189338	2e-59
	YP_001138485	2.2e-59
	YP_225817	2.2e-59
	NP_295866	2.3e-59
	YP_001344252	2.4e-59
	YP_317543	2.6e-59
	NP_229619	2.8e-59
	YP_001244697	2.8e-59
	YP_529000	3.5e-59
	NP_925120	4.1e-59
	NP_602376	6.1e-59
	YP_742328	6.6e-59
	YP_831669	7.2e-59
	YP_389436	9.2e-59
	ZP_00995345	1.1e-58
	YP_645697	1.1e-58
	ZP_01233476	1.3e-58
	YP_001143241	1.4e-58
	ZP_01439096	1.5e-58
	YP_675277	1.7e-58
	YP_459804	1.8e-58
	YP_115499	2.1e-58
	YP_283489	2.1e-58
	YP_933773	2.5e-58
	ZP_01018405	2.6e-58
	YP_001231657	2.7e-58
	YP_132692	2.8e-58
	YP_610313	2.8e-58
	YP_001131179	3.4e-58
	YP_629045	4.4e-58
	ZP_01611277	4.7e-58
	YP_290283	6.6e-58
	YP_001189782	6.9e-58
	YP_471040	8.3e-58
	ZP_01222619	8.4e-58
	NP_622067	8.8e-58
	YP_617257	9.5e-58
	EDK87546	9.8e-58
	ZP_01523450	1.1e-57
	YP_769652	1.2e-57
	NP_488427	1.2e-57
	YP_323791	1.2e-57
	NP_104221	1.3e-57
	NP_347688	1.3e-57
	ZP_01730697	1.3e-57
	YP_595051	1.3e-57
	YP_511934	1.4e-57
	NP_969473	1.5e-57
	YP_544198	1.6e-57
	ZP_01775402	1.7e-57
	YP_379537	1.8e-57
	ZP_01388778	1.8e-57
	ZP_01306341	1.9e-57
	ZP_01389233	1.9e-57
	YP_001237499	2e-57
	YP_267094	2e-57
	ZP_01644243	2.2e-57
	ZP_00418710	2.7e-57
	YP_001134915	2.9e-57
	YP_858039	3.2e-57
	NP_699282	3.7e-57
	YP_222887	3.7e-57
	YP_418319	3.7e-57
	ZP_01131220	4.2e-57
	YP_953572	4.3e-57
	ZP_01173251	5.1e-57
	YP_001159833	5.2e-57
	YP_901293	5.4e-57
	YP_001232166	5.5e-57
	YP_721678	5.6e-57
	ZP_00518027	6e-57
	YP_119683	6.8e-57
	YP_643484	7.6e-57
	YP_666787	8.9e-57
	YP_763438	8.9e-57
	YP_898688	8.9e-57
	NP_103398	1e-56
	YP_114413	1.3e-56
	ZP_01621819	1.4e-56
	YP_167827	1.5e-56
	YP_943253	1.5e-56
	ZP_01631175	1.5e-56
	ZP_01594128	1.6e-56
	YP_343637	1.6e-56
	YP_465575	1.6e-56
	YP_341759	1.7e-56
	YP_707141	1.7e-56
	ZP_01426638	1.7e-56
	ZP_01307051	1.7e-56
	YP_338816	2e-56
	ZP_01648542	2.1e-56
	YP_967723	2.1e-56
	ZP_01056077	2.3e-56
	YP_207914	2.4e-56
	YP_965490	2.7e-56
	YP_612763	2.9e-56
	ZP_01120614	2.9e-56
	NP_218553	3.1e-56
	NP_905503	3.3e-56
	YP_001340704	3.7e-56
	YP_975153	3.7e-56
	NP_486512	4.2e-56
	YP_421175	4.2e-56
	YP_865361	4.7e-56
	YP_001257151	5.8e-56
	NP_953476	5.9e-56
	YP_605957	6.8e-56
	YP_574812	7e-56
	ZP_01538484	7.3e-56
	YP_411733	7.4e-56
	YP_001185974	8.4e-56
	YP_001270016	9.3e-56
	ZP_01077612	9.6e-56
	NP_969135	9.9e-56
	YP_001275690	1.1e-55
	YP_320925	1.2e-55
	ZP_01774029	1.3e-55
	NP_661691	1.4e-55
	YP_495684	1.4e-55
	ZP_00972390	1.4e-55
	YP_911622	1.7e-55
	NP_855176	2.1e-55
	YP_887470	2.1e-55
	NP_418596	2.1e-55
	NP_839718	2.1e-55
	ZP_00531293	2.1e-55
	ZP_00699458	2.1e-55
	ZP_00727634	2.1e-55
	ZP_01581165	2.2e-55
	YP_286177	2.2e-55
	YP_269399	2.3e-55
	YP_564201	2.4e-55
	YP_375208	2.7e-55
	YP_584247	2.7e-55
	YP_919312	2.7e-55
	ZP_01421258	2.9e-55
	ZP_01387027	2.9e-55
	NP_463224	2.9e-55
	YP_242319	3e-55
	YP_971595	3.2e-55
	YP_205704	3.2e-55
	NP_458799	3.5e-55
	YP_001071407	3.6e-55
	NP_774390	3.9e-55
	NP_860387	4.2e-55
	YP_759775	4.5e-55
	YP_001265579	4.5e-55
	YP_575703	4.5e-55
	ZP_00986793	4.6e-55
	NP_931742	4.7e-55
	YP_001179669	4.9e-55
	ZP_01585677	5.4e-55
	NP_842458	6.4e-55
	ZP_00108710	6.7e-55
	YP_998238	7.2e-55
	YP_549230	7.5e-55
	NP_889329	8.3e-55
	YP_001066727	8.4e-55
	YP_442572	8.4e-55
	ZP_00929928	8.4e-55
	YP_001101623	8.4e-55
	ZP_01663966	8.6e-55
	NP_355013	8.7e-55
	YP_675904	8.9e-55
	YP_001119744	9.1e-55
	YP_773923	9.1e-55
	ZP_01557404	9.1e-55
	NP_682974	9.4e-55
	YP_831919	9.5e-55
	ZP_00992967	1e-54
	YP_446334	1.1e-54
	YP_472009	1.1e-54
	ZP_01611672	1.4e-54
	ZP_01107801	1.4e-54
	YP_563195	1.5e-54
	YP_001021120	1.6e-54
	YP_986981	1.6e-54
	NP_518923	1.6e-54
	ZP_01550215	1.7e-54
	YP_659784	1.8e-54
	ZP_00532159	1.8e-54
	YP_411144	1.8e-54
	YP_436474	1.9e-54
	YP_001313253	2e-54
	ZP_01530735	2e-54
	YP_001416782	2.1e-54
	YP_357369	2.3e-54
	NP_386230	2.5e-54
	ZP_01467133	2.6e-54
	YP_577967	2.6e-54
	YP_001159235	2.7e-54
	YP_726819	2.7e-54
	NP_965105	2.8e-54
	NP_437654	2.9e-54
	ZP_01650234	2.9e-54
	YP_314248	3.1e-54
	YP_391216	3.3e-54
	YP_748547	3.3e-54
	ZP_01133548	3.3e-54
	YP_882472	3.4e-54
	YP_369548	3.5e-54
	YP_001416565	3.8e-54
	YP_001003226	3.9e-54
	YP_001327686	3.9e-54
	ZP_01041814	4e-54
	NP_760224	4.4e-54
	NP_935862	4.4e-54
	YP_432779	4.6e-54
	YP_001270071	4.7e-54
	ZP_01453244	4.8e-54
	YP_926901	4.9e-54
	ZP_01616503	5e-54
	ZP_01617093	5.4e-54
	YP_001048959	5.6e-54
	YP_001320903	5.7e-54
	YP_545695	5.7e-54
	YP_001130558	6.1e-54
	YP_583607	6.6e-54
	NP_800616	6.7e-54
	YP_154728	7.3e-54
	ZP_01260008	7.7e-54
	ZP_01474698	7.7e-54
	YP_318955	8e-54
	YP_477965	8e-54
	YP_383781	8.2e-54
	YP_088812	8.5e-54
	ZP_01442960	8.8e-54
	YP_200431	9e-54
	ZP_01045690	9e-54
	ZP_01604343	9.1e-54
	NP_418595	9.3e-54
	ZP_00699459	9.3e-54
	ZP_00727633	9.3e-54
	ZP_01078519	9.3e-54
	NP_458800	9.9e-54
	NP_463225	9.9e-54
	YP_001099654	1e-53
	YP_846427	1.1e-53
	YP_726820	1.1e-53
	YP_741420	1.1e-53
	YP_691816	1.2e-53
	YP_844599	1.2e-53
	ZP_01504117	1.3e-53
	YP_913870	1.3e-53
	ZP_01111422	1.3e-53
	YP_865489	1.4e-53
	YP_747189	1.4e-53
	NP_439977	1.5e-53
	NP_519544	1.5e-53
	YP_726504	1.5e-53
	ZP_01128782	1.5e-53
	YP_061844	1.7e-53
	NP_889162	1.8e-53
	YP_001093910	1.8e-53
	YP_982252	1.9e-53
	ZP_01538485	1.9e-53
	ZP_01950957	1.9e-53
	YP_470293	2e-53
	NP_839717	2e-53
	ZP_01748770	2.2e-53
	ZP_00829509	2.2e-53
	YP_391360	2.3e-53
	YP_610367	2.4e-53
	ZP_01237171	2.8e-53
	YP_001344371	3e-53
	NP_630163	3.1e-53
	YP_732738	3.4e-53
	ZP_00204740	3.8e-53
	NP_229620	4e-53
	YP_001244698	4e-53
	YP_001074859	4.3e-53
	ZP_00821856	4.3e-53
	ZP_01501226	4.4e-53
	YP_589007	4.6e-53
	YP_528137	4.7e-53
	YP_445838	5e-53
	YP_001305879	5e-53
	ZP_01777476	5e-53
	YP_344571	5.1e-53
	YP_582959	5.4e-53
	YP_718699	5.6e-53
	ZP_01160239	5.9e-53
	YP_523405	6.1e-53
	NP_971938	6.4e-53
	NP_539527	7.2e-53
	YP_222084	7.2e-53
	YP_414788	7.2e-53
	YP_951915	7.4e-53
	ZP_00593072	7.5e-53
	ZP_01162355	7.5e-53
	NP_302223	8.3e-53
	NP_874170	8.9e-53
	ZP_01540074	9.1e-53
	ZP_01604054	9.3e-53
	YP_052019	9.9e-53
	YP_625915	1e-52
	YP_632164	1e-52
	YP_001416566	1e-52
	YP_158507	1e-52
	YP_346259	1e-52
	YP_001175096	1.2e-52
	ZP_00821855	1.2e-52
	YP_550353	1.3e-52
	ZP_01514636	1.3e-52
	YP_523379	1.4e-52
	YP_559306	1.4e-52
	ZP_00767787	1.4e-52
	YP_125330	1.5e-52
	ZP_01078520	1.5e-52
	YP_001103276	1.6e-52
	YP_181575	1.9e-52
	YP_371469	1.9e-52
	ZP_00829508	2e-52
	YP_751983	2e-52
	NP_971317	2.1e-52
	YP_623269	2.1e-52
	NP_245054	2.1e-52
	YP_440000	2.3e-52
	ZP_00650901	2.3e-52
	ZP_00960713	2.5e-52
	YP_001115794	2.5e-52
	YP_001423940	2.5e-52
	ZP_01309156	2.5e-52
	ZP_01947394	2.5e-52
	NP_841333	2.5e-52
	YP_001324455	2.5e-52
	ZP_01233547	2.6e-52
	ZP_00971784	3.1e-52
	YP_067281	3.2e-52
	YP_001002247	3.3e-52
	YP_001104711	3.4e-52
	NP_245055	3.4e-52
	ZP_00651770	3.5e-52
	YP_391359	3.5e-52
	YP_466725	3.6e-52
	ZP_01784248	3.6e-52
	YP_001053774	3.7e-52
	ZP_00204479	3.7e-52
	YP_122887	3.8e-52
	YP_001066484	3.9e-52
	YP_132563	3.9e-52
	ZP_00930453	3.9e-52
	NP_103040	4.1e-52
	ZP_01629106	4.1e-52
	ZP_01509140	4.6e-52
	ZP_01557057	4.9e-52
	ZP_01718957	5.2e-52
	NP_631283	5.3e-52
	YP_584246	5.4e-52
	NP_269875	5.5e-52
	ZP_01347773	5.7e-52
	YP_776274	5.7e-52
	YP_817370	5.8e-52
	NP_641491	5.9e-52
	YP_199551	5.9e-52
	NP_716239	5.9e-52
	YP_683161	6.2e-52
	ZP_01439750	6.3e-52
	YP_272870	6.4e-52
	ZP_01123138	6.5e-52
	YP_442762	6.9e-52
	YP_001219964	7.7e-52
	YP_088811	7.8e-52
	ZP_00111347	8.4e-52
	YP_735625	8.7e-52
	YP_871302	8.7e-52
	YP_001344370	8.9e-52
	ZP_01569134	9.8e-52
	ZP_01704668	1e-51
	ZP_01749791	1.1e-51
	YP_768835	1.1e-51
	YP_926295	1.1e-51
	NP_771591	1.2e-51
	YP_244260	1.3e-51
	YP_001305878	1.3e-51
	YP_052018	1.3e-51
	ZP_01220626	1.4e-51
	YP_454019	1.4e-51
	YP_868245	1.5e-51
	ZP_01079630	1.6e-51
	ZP_01374934	1.8e-51
	YP_267093	1.8e-51
	ZP_00055560	1.9e-51
	NP_220711	2.1e-51
	NP_823388	2.1e-51
	YP_674308	2.1e-51
	YP_154538	2.2e-51
	NP_719658	2.3e-51
	YP_001069773	2.3e-51
	ZP_01548255	2.3e-51
	YP_595050	2.5e-51
	ZP_01645219	2.5e-51
	YP_001035889	2.5e-51
	ZP_01261815	2.6e-51
	ZP_01474634	2.6e-51
	YP_314362	2.6e-51
	ZP_01704083	2.6e-51
	NP_799194	2.7e-51
	YP_131448	2.7e-51
	ZP_01222449	2.7e-51
	YP_001175097	2.7e-51
	YP_001016294	2.8e-51
	ZP_01034010	2.9e-51
	NP_878391	2.9e-51
	ZP_00876052	2.9e-51
	YP_474740	3.1e-51
	YP_943035	3.4e-51
	ZP_01570993	3.4e-51
	YP_246549	3.5e-51
	YP_369344	3.5e-51
	ZP_01380118	3.7e-51
	YP_663535	4e-51
	ZP_00781171	4.1e-51
	ZP_01450461	4.3e-51
	ZP_01264829	4.4e-51
	NP_907056	4.7e-51
	YP_855470	5.1e-51
	NP_903200	5.3e-51
	YP_001092700	5.4e-51
	ZP_00055561	5.6e-51
	ZP_01125751	5.7e-51
	YP_477156	5.8e-51
	YP_707472	6.1e-51
	ZP_01125752	6.2e-51
	ZP_01372792	6.5e-51
	YP_001418270	6.7e-51
	YP_981229	6.9e-51
	NP_360089	7.2e-51
	ZP_00153495	7.2e-51
	YP_626110	7.3e-51
	YP_001143092	8.3e-51
	YP_001016706	8.7e-51
	NP_519343	9e-51
	YP_814873	9.1e-51
	ZP_01470695	9.3e-51
	NP_895127	9.4e-51
	NP_902598	9.9e-51
	YP_001041961	1e-50
	YP_354482	1e-50
	YP_001069826	1e-50
	YP_960029	1e-50
	YP_967722	1e-50
	ZP_01049699	1e-50
	YP_194412	1.1e-50
	YP_718698	1.1e-50
	ZP_00204741	1.1e-50
	YP_752075	1.2e-50
	YP_001156062	1.3e-50
	YP_554224	1.3e-50
	ZP_01506893	1.3e-50
	ZP_00949626	1.3e-50
	ZP_01313405	1.4e-50
	ZP_00340162	1.5e-50
	YP_631374	1.5e-50
	YP_773633	1.6e-50
	ZP_01557767	1.6e-50
	ZP_01733724	1.7e-50
	YP_464093	1.8e-50
	YP_001052189	1.8e-50
	ZP_00984021	1.8e-50
	ZP_01001985	2.3e-50
	YP_564072	2.3e-50
	NP_966585	2.4e-50
	NP_698395	2.5e-50
	YP_944104	2.7e-50
	ZP_01227113	2.8e-50
	YP_932439	2.9e-50
	YP_277599	3.5e-50
	YP_903759	3.7e-50
	YP_001214228	3.9e-50
	YP_307891	3.9e-50
	NP_720700	4.2e-50
	YP_001341478	4.5e-50
	ZP_01237170	5e-50
	YP_001277242	5e-50
	YP_318954	5.1e-50
	YP_001119571	5.4e-50
	YP_064828	5.4e-50
	YP_427289	5.4e-50
	ZP_01615172	5.5e-50
	YP_781103	5.6e-50
	YP_277600	6.5e-50
	ZP_01216362	7e-50
	NP_935861	7e-50
	YP_454020	7e-50
	ZP_01662516	7.1e-50
	NP_244021	7.4e-50
	YP_806306	7.5e-50
	ZP_01311327	7.8e-50
	ZP_01736485	8.6e-50
	ZP_00379753	8.9e-50
	ZP_00590899	8.9e-50
	YP_001169001	9.5e-50
	ZP_00418494	9.7e-50
	YP_822776	1.1e-49
	YP_888845	1.1e-49
	YP_763437	1.1e-49
	YP_898689	1.1e-49
	NP_760225	1.1e-49
	ZP_01162354	1.2e-49
	YP_523549	1.3e-49
	ZP_01615173	1.3e-49
	NP_266784	1.3e-49
	YP_357671	1.5e-49
	ZP_01533883	1.5e-49
	YP_205703	1.8e-49
	YP_666786	1.9e-49
	YP_157691	1.9e-49
	NP_871188	2e-49
	ZP_01062458	2.3e-49
	ZP_00952399	2.4e-49
	YP_477373	2.4e-49
	YP_001418271	2.5e-49
	YP_801212	2.6e-49
	YP_781102	2.8e-49
	ZP_01173252	3.2e-49
	YP_818690	3.4e-49
	YP_883166	3.4e-49
	ZP_01167595	3.4e-49
	YP_271476	3.6e-49
	ZP_01451118	3.6e-49
	YP_506062	3.6e-49
	ZP_01611278	3.7e-49
	ZP_00378093	3.7e-49
	YP_591605	4.1e-49
	ZP_00768473	4.2e-49
	YP_001031937	4.2e-49
	YP_808638	4.2e-49
	YP_198599	4.3e-49
	YP_944521	4.4e-49
	YP_446333	4.9e-49
	YP_801211	4.9e-49
	ZP_01304309	5e-49
	ZP_01662517	5.2e-49
	YP_804826	5.7e-49
	NP_712252	5.9e-49
	YP_001794	5.9e-49
	YP_001341477	6.1e-49
	YP_001241930	6.2e-49
	ZP_01515791	6.9e-49
	ZP_01603047	7e-49
	YP_001095512	7.3e-49
	ZP_01624880	7.5e-49
	NP_325899	7.9e-49
	NP_660876	7.9e-49
	NP_716238	8.3e-49
	NP_519344	8.4e-49
	YP_112847	9.4e-49
	ZP_01167596	9.8e-49
	YP_865488	1.1e-48
	YP_001262852	1.1e-48
	YP_154727	1.2e-48
	YP_577966	1.2e-48
	ZP_01133547	1.2e-48
	NP_773148	1.3e-48
	ZP_00971783	1.3e-48
	ZP_01114503	1.6e-48
	YP_903758	1.6e-48
	NP_712253	1.7e-48
	YP_001793	1.7e-48
	YP_723659	1.7e-48
	ZP_01704084	1.7e-48
	YP_357672	1.7e-48
	NP_931743	1.8e-48
	NP_240371	1.8e-48
	YP_589006	1.8e-48
	YP_928894	1.8e-48
	ZP_01950960	1.8e-48
	YP_564202	1.9e-48
	ZP_01615405	2e-48
	YP_056647	2e-48
	YP_994884	2.1e-48
	ZP_01544373	2.2e-48
	YP_338815	2.2e-48
	ZP_01577723	2.2e-48
	YP_001066483	2.3e-48
	ZP_00930452	2.3e-48
	ZP_00418493	3e-48
	YP_001002248	3.1e-48
	YP_001021182	3.3e-48
	NP_660875	3.5e-48
	YP_396154	3.8e-48
	YP_663534	3.8e-48
	YP_001048958	3.9e-48
	ZP_00991948	4.3e-48
	YP_564071	5e-48
	ZP_01352051	5e-48
	YP_732737	5.4e-48
	YP_868244	5.4e-48
	NP_799193	5.5e-48
	YP_344570	5.6e-48
	YP_610368	6.3e-48
	YP_001186137	6.4e-48
	ZP_01543128	6.9e-48
	YP_001186138	7.1e-48
	YP_001270072	7.3e-48
	YP_064827	8.6e-48
	YP_985485	8.9e-48
	ZP_01704669	9e-48
	YP_065605	9.7e-48
	ZP_01784247	1e-47
	ZP_01307050	1.1e-47
	ZP_01201246	1.1e-47
	YP_001099574	1.3e-47
	NP_971316	1.4e-47
	ZP_01737929	1.5e-47
	ZP_01261814	1.5e-47
	ZP_01474635	1.5e-47
	NP_878392	1.7e-47
	ZP_01224415	1.8e-47
	NP_902982	2.2e-47
	YP_442763	2.3e-47
	YP_272869	2.5e-47
	YP_844321	2.6e-47
	YP_001241929	2.7e-47
	ZP_01313404	2.7e-47
	ZP_00991947	3e-47
	ZP_01045691	3.2e-47
	NP_874169	3.2e-47
	YP_573334	3.3e-47
	NP_784144	3.4e-47
	YP_112846	3.5e-47
	YP_172403	4.1e-47
	NP_719657	4.9e-47
	YP_735624	4.9e-47
	YP_871301	4.9e-47
	YP_033871	5.4e-47
	ZP_01264828	5.9e-47
	YP_001052188	6.5e-47
	ZP_01041815	7.6e-47
	YP_303473	8.7e-47
	YP_528136	8.9e-47
	YP_346258	9e-47
	YP_855469	9.8e-47
	NP_294205	1e-46
	ZP_01085654	1.1e-46
	YP_001262853	1.2e-46
	ZP_01620540	1.3e-46
	NP_207046	1.4e-46
	NP_222954	1.4e-46
	NP_695313	1.4e-46
	YP_626992	1.4e-46
	ZP_00121264	1.4e-46
	YP_032476	1.7e-46
	YP_969797	1.7e-46
	YP_573333	2e-46
	ZP_01577724	2.2e-46
	YP_794267	2.6e-46
	YP_001095511	2.8e-46
	ZP_01418515	3.1e-46
	ZP_01626132	3.4e-46
	YP_665103	3.6e-46
	ZP_01617094	4e-46
	YP_001053773	4.4e-46
	ZP_00135198	4.4e-46
	ZP_01624879	4.7e-46
	ZP_01061702	4.8e-46
	YP_969796	5.1e-46
	YP_001193359	5.3e-46
	ZP_01630307	5.5e-46
	YP_982110	5.6e-46
	ZP_01604053	6.1e-46
	YP_926296	6.9e-46
	ZP_01505591	7e-46
	YP_768834	7e-46
	EDK89170	7e-46
	YP_985486	7.3e-46
	YP_523548	8e-46
	ZP_01451117	8.3e-46
	YP_909371	9.3e-46
	ZP_01374449	1.1e-45
	NP_871189	1.4e-45
	ZP_00960041	1.5e-45
	YP_466726	1.5e-45
	ZP_01304310	1.6e-45
	NP_440089	1.7e-45
	ZP_00998280	1.9e-45
	NP_440390	1.9e-45
	NP_240372	2e-45
	ZP_01777477	2.2e-45
	YP_861802	2.4e-45
	YP_507836	2.6e-45
	YP_001093108	2.6e-45
	ZP_01543129	3.1e-45
	YP_891505	3.1e-45
	AAO27215	3.5e-45
	YP_989206	3.6e-45
	ZP_01540075	3.6e-45
	YP_498602	3.7e-45
	ZP_01048820	4e-45
	YP_545696	4.2e-45
	YP_131447	4.7e-45
	YP_631375	5.1e-45
	YP_759199	6.3e-45
	NP_903201	6.6e-45
	NP_773149	7.4e-45
	YP_001143093	7.5e-45
	EAQ42807	7.6e-45
	YP_863313	8e-45
	YP_427290	8.1e-45
	YP_751984	8.7e-45
	NP_386229	8.7e-45
	YP_549415	9.2e-45
	YP_757254	1e-44
	YP_314361	1.1e-44
	YP_001327685	1.1e-44
	YP_994883	1.1e-44
	YP_196768	1.6e-44
	YP_844322	1.6e-44
	YP_389435	1.8e-44
	YP_752074	1.9e-44
	YP_932438	1.9e-44
	YP_199552	2.1e-44
	YP_394385	2.1e-44
	ZP_01450462	2.4e-44
	ZP_01418514	2.5e-44
	ZP_01347232	3e-44
	ZP_01222448	3.2e-44
	ZP_01550214	3.3e-44
	YP_122886	3.5e-44
	ZP_01121210	3.5e-44
	ZP_01523449	3.5e-44
	ZP_01135472	3.6e-44
	YP_001037093	3.8e-44
	YP_982111	3.9e-44
	YP_928895	4.4e-44
	YP_178337	4.9e-44
	ZP_01069586	4.9e-44
	YP_001156061	5.1e-44
	ZP_01728725	5.1e-44
	ZP_01055189	5.6e-44
	YP_001008933	6.3e-44
	YP_001090733	6.3e-44
	ZP_01156527	6.8e-44
	YP_507835	6.9e-44
	ZP_01603048	7.1e-44
	ABS44670	7.3e-44
	YP_247183	7.4e-44
	ZP_00153227	7.4e-44
	YP_549414	7.9e-44
	ZP_01005818	7.9e-44
	YP_244259	9.3e-44
	NP_682550	9.3e-44
	YP_436475	9.6e-44
	YP_897944	9.9e-44
	ZP_00367522	1.2e-43
	YP_693921	1.3e-43
	ZP_01379509	1.3e-43
	YP_506061	1.5e-43
	ZP_01111421	1.5e-43
	YP_001099573	1.6e-43
	ZP_01552316	1.6e-43
	YP_757253	1.8e-43
	ZP_00339884	1.8e-43
	ZP_01224414	1.9e-43
	NP_220515	2e-43
	NP_359802	2e-43
	NP_218554	2.2e-43
	NP_641492	2.2e-43
	YP_559406	2.4e-43
	NP_897643	2.4e-43
	YP_944522	2.5e-43
	NP_244020	2.8e-43
	ZP_00952398	3.1e-43
	YP_157692	3.4e-43
	ZP_01114223	4.2e-43
	YP_944103	4.4e-43
	NP_966584	5.8e-43
	ZP_01548256	6.5e-43
	YP_286178	6.7e-43
	NP_355012	6.7e-43
	YP_067080	7.5e-43
	YP_960028	8.1e-43
	YP_617291	8.2e-43
	YP_917433	8.8e-43
	ZP_01755696	9.5e-43
	ZP_01114222	1.1e-42
	YP_505689	1.1e-42
	ZP_00109872	1.1e-42
	ZP_01745101	1.3e-42
	YP_411145	1.5e-42
	YP_001021181	1.5e-42
	YP_001092699	1.6e-42
	ZP_01623514	1.8e-42
	NP_841334	2.2e-42
	ZP_01513088	2.5e-42
	ZP_01120067	3e-42
	YP_459156	3.3e-42
	ZP_01114504	3.4e-42
	ZP_01505592	3.4e-42
	NP_906359	3.9e-42
	YP_747188	4.6e-42
	YP_382384	4.8e-42
	ZP_01728178	4.8e-42
	NP_924791	5e-42
	ZP_01583200	5.1e-42
	ZP_01772136	5.7e-42
	YP_154184	6e-42
	ZP_00650900	6.3e-42
	YP_114412	6.5e-42
	ZP_01156526	6.8e-42
	NP_103039	7.7e-42
	YP_617290	7.9e-42
	ZP_00951483	7.9e-42
	ZP_01227114	8.7e-42
	NP_485338	1e-41
	YP_323523	1e-41
	YP_613949	1.3e-41
	ZP_00107392	1.3e-41
	NP_698394	1.4e-41
	YP_222083	1.4e-41
	YP_414787	1.4e-41
	YP_198598	1.5e-41
	YP_741419	1.5e-41
	ZP_01645218	1.5e-41
	YP_721602	1.6e-41
	YP_032475	1.7e-41
	NP_971939	2e-41
	YP_303472	2.1e-41
	NP_902983	2.2e-41
	YP_470292	2.2e-41
	ZP_01105716	2.7e-41
	ZP_01751064	2.9e-41
	NP_539528	3.5e-41
	YP_674307	3.5e-41
	YP_001043877	3.9e-41
	YP_353432	3.9e-41
	YP_559405	3.9e-41
	ZP_01603461	4.1e-41
	ZP_01035216	4.6e-41
	ZP_00371477	4.7e-41
	YP_154183	5e-41
	ZP_00369345	8.2e-41
	YP_498601	8.6e-41
	YP_754829	8.6e-41
	YP_001167093	1.1e-40
	YP_989205	1.3e-40
	YP_801932	1.3e-40
	YP_773632	1.4e-40
	YP_325521	1.4e-40
	YP_072653	1.6e-40
	YP_709646	1.6e-40
	YP_196767	2.5e-40
	NP_212338	2.6e-40
	ZP_01557766	2.6e-40
	NP_892600	2.8e-40
	ZP_01513089	2.9e-40
	ZP_01690000	3.1e-40
	YP_033870	3.7e-40
	ZP_01718958	3.9e-40
	YP_001014366	3.9e-40
	ZP_01741460	5.3e-40
	ZP_01472438	5.9e-40
	YP_166572	6.1e-40
	YP_682216	6.9e-40
	YP_613950	9.1e-40
	ZP_00533627	9.1e-40
	ZP_01468636	9.9e-40
	NP_558483	2e-39
	NP_212337	2.2e-39
	YP_680145	2.3e-39
	ZP_01106539	2.3e-39
	YP_565858	2.6e-39
	ZP_01629002	3.5e-39
	ZP_01445716	3.8e-39
	YP_460914	4.5e-39
	YP_001048824	4.6e-39
	ZP_00998279	5.5e-39
	ZP_01704204	5.6e-39
	ZP_00539522	6.9e-39
	YP_754328	7.3e-39
	ZP_00110558	7.5e-39
	YP_377811	8.7e-39
	ZP_01469978	8.7e-39
	ZP_01003789	9.5e-39
	YP_001119570	1e-38
	ZP_01055190	1e-38
	ZP_01425469	1e-38
	NP_716082	1.4e-38
	YP_868093	1.6e-38
	NP_874874	1.8e-38
	NP_898000	1.8e-38
	NP_859981	2e-38
	YP_376448	2e-38
	ZP_01751063	2.1e-38
	YP_626111	2.9e-38
	ZP_01041284	3.6e-38
	YP_369343	3.8e-38
	YP_732585	3.8e-38
	YP_146193	4.7e-38
	YP_693920	5e-38
	YP_001124425	5.6e-38
	ZP_01017668	6.4e-38
	YP_001037094	9.3e-38
	ZP_01449110	1e-37
	ZP_01755697	1e-37
	YP_709645	1.2e-37
	YP_930268	1.4e-37
	YP_511115	1.6e-37
	ZP_01439751	1.8e-37
	YP_562073	1.9e-37
	ZP_01737930	2.4e-37
	ZP_01125171	2.5e-37
	YP_001017246	2.8e-37
	ZP_01449109	3e-37
	NP_395735	3.1e-37
	YP_759200	3.2e-37
	YP_511114	3.6e-37
	YP_635038	4.8e-37
	YP_682217	5.1e-37
	ZP_01645099	5.4e-37
	ZP_01693820	7.6e-37
	ZP_01079694	7.8e-37
	NP_843092	8.8e-37
	ZP_01017669	9.9e-37
	YP_072652	1.1e-36
	YP_001239693	1.1e-36
	YP_001055138	1.2e-36
	ZP_01172654	1.5e-36
	ZP_01184581	2e-36
	YP_166573	2e-36
	YP_459155	2.8e-36
	NP_390979	4.1e-36
	YP_505688	4.4e-36
	ZP_01910769	5e-36
	YP_917434	7e-36
	YP_247184	7.6e-36
	YP_358242	1e-35
	YP_075805	1.1e-35
	ZP_01003788	1.4e-35
	YP_751719	1.5e-35
	NP_886993	1.9e-35
	YP_001234906	2.2e-35
	YP_731002	3.1e-35
	YP_434006	3.3e-35
	ZP_01741459	3.6e-35
	ZP_01086354	3.8e-35
	NP_641572	3.9e-35
	ZP_01583199	4.2e-35
	NP_713672	4.4e-35
	YP_525751	4.8e-35
	ZP_01352052	5.1e-35
	ZP_00540127	5.2e-35
	ZP_01035215	5.8e-35
	ZP_00339883	7.2e-35
	ZP_01697149	7.8e-35
	YP_244173	9.1e-35
	NP_359801	1e-34
	ZP_00153226	1e-34
	YP_001154396	1.1e-34
	ZP_01347231	1.4e-34
	ZP_01369181	1.5e-34
	YP_665758	1.5e-34
	ZP_00955438	1.8e-34
	ZP_00962873	1.8e-34
	ZP_01570994	2.9e-34
	ZP_01379508	3.5e-34
	ZP_00960042	4.1e-34
	YP_383057	4.6e-34
	ZP_00955439	5.7e-34
	ZP_00962874	5.7e-34
	ZP_01622041	7.1e-34
	ZP_01582148	9.1e-34
	YP_001320902	9.2e-34
	YP_177441	1e-33
	YP_830567	1.4e-33
	YP_067079	2e-33
	EAQ41493	2.5e-33
	YP_678860	3.5e-33
	ZP_00768346	4.4e-33
	NP_518266	5.4e-33
	YP_075806	8.6e-33
	ZP_01661997	8.9e-33
	YP_001074570	1e-32
	NP_220514	1.2e-32
	ZP_01576634	1.8e-32
	ZP_01745102	2.4e-32
	ZP_01547643	2.7e-32
	ZP_01722176	2.8e-32
	YP_799917	3.2e-32
	YP_001167094	4.4e-32
	ZP_01445715	5e-32
	YP_001193213	6.9e-32
	YP_001043876	9.3e-32
	YP_353431	9.3e-32
	NP_266895	1.7e-31
	YP_808762	2.4e-31
	NP_349972	3.8e-31
	ZP_00573863	3.8e-30
	YP_001361853	4.7e-30
	NP_485009	5.5e-30
	ZP_00875371	9.2e-30
	YP_076706	9.7e-30
	AAO27216	1.5e-29
	NP_691126	1.8e-29
	YP_076633	1.8e-29
	ZP_01360495	1.9e-29
	NP_627802	2.3e-29
	ZP_00379010	2.5e-29
	YP_323473	3.9e-29
	YP_795406	3.9e-29
	YP_001319988	5.8e-29
	YP_358966	6.9e-29
	YP_555794	7.3e-29
	ZP_00112323	8.6e-29
	YP_118104	1e-28
	NP_815489	1.1e-28
	ZP_01853815	1.1e-28
	YP_885899	1.2e-28
	YP_079194	1.2e-28
	ZP_01553677	1.3e-28
	YP_603917	1.9e-28
	YP_807344	1.9e-28
	YP_824706	2e-28
	ZP_01386289	3.7e-28
	ZP_01004349	4.1e-28
	YP_952268	4.3e-28
	NP_867633	5.3e-28
	ZP_01548431	6.5e-28
	ZP_01041078	8.2e-28
	YP_355575	9.4e-28
	ZP_01517038	9.9e-28
	EDK89372	1.2e-27
	YP_593931	1.4e-27
	YP_146236	1.8e-27
	ZP_00107334	1.9e-27
	ZP_01645354	1.9e-27
	NP_102823	2.1e-27
	YP_001089745	2.1e-27
	ZP_01090884	2.1e-27
	ZP_01461360	2.5e-27
	ZP_01362431	2.8e-27
	NP_739266	3.9e-27
	NP_691804	4.7e-27
	NP_842851	5.7e-27
	ZP_00602863	6.8e-27
	YP_245028	8.3e-27
	YP_928746	1e-26
	ZP_01353291	1.3e-26
	ZP_01906366	1.3e-26
	YP_001139639	1.5e-26
	YP_227075	1.5e-26
	ZP_01183374	1.6e-26
	NP_828520	1.7e-26
	ZP_01014432	1.7e-26
	YP_001104858	1.7e-26
	ZP_00372642	2.8e-26
	YP_548317	3.3e-26
	YP_625112	3.5e-26
	ZP_00768347	3.7e-26
	YP_001186692	3.9e-26
	ZP_01372821	4.6e-26
	YP_289498	4.7e-26
	NP_966265	5.6e-26
	ZP_00739991	6.1e-26
	ZP_01853922	6.2e-26
	ZP_01130538	6.9e-26
	NP_940322	7.6e-26
	YP_001137639	1e-25
	YP_224942	1e-25
	NP_772269	1e-25
	ZP_00698985	1.4e-25
	ZP_01109167	2e-25
	YP_606370	3.6e-25
	ZP_01273299	3.7e-25
	YP_918430	3.8e-25
	YP_825815	5e-25
	NP_440266	5.3e-25
	YP_172317	5.7e-25
	YP_498466	6.1e-25
	ZP_01908885	8e-25
	NP_484783	8.9e-25
	YP_325133	9.2e-25
	YP_001034608	1e-24
	ZP_00728121	1.1e-24
	ZP_00971460	1.1e-24
	ZP_01906365	1.2e-24
	ZP_01553951	1.2e-24
	NP_417523	1.3e-24
	ZP_00731262	1.3e-24
	ZP_00566947	1.3e-24
	NP_457590	1.4e-24
	YP_624523	1.9e-24
	YP_628694	1.9e-24
	YP_828275	1.9e-24
	NP_462114	2.6e-24
	NP_837482	2.8e-24
	ZP_00730310	3.8e-24
	ZP_01529549	3.8e-24
	YP_615274	5.7e-24
	YP_227315	7.7e-24
	NP_644264	8.3e-24
	ZP_00516600	9.3e-24
	YP_459290	1e-23
	YP_590478	1.4e-23
	ZP_01619473	1.6e-23
	YP_373171	3e-23
	YP_777314	3.3e-23
	YP_001276551	4.1e-23
	NP_785271	4.3e-23
	NP_244367	5.6e-23
	ZP_01719802	6.1e-23
	YP_210538	6.7e-23
	ZP_01529548	7.7e-23
	YP_321916	8.3e-23
	ZP_01648802	9.9e-23
	NP_813131	1.1e-22
	YP_507210	2.5e-22
	YP_509736	2.9e-22
	ZP_01054959	3.2e-22
	ZP_01517037	3.2e-22
	YP_001363859	4.3e-22
	ZP_01470514	5.9e-22
	NP_924790	8.3e-22
	YP_001262628	9.6e-22
	NP_824402	1.3e-21
	YP_196569	1.6e-21
	NP_629190	2.4e-21
	YP_614189	2.7e-21
	YP_983242	2.9e-21
	YP_001124487	2.9e-21
	ZP_01754512	3.3e-21
	ZP_01663403	3.6e-21
	ZP_00970859	8.1e-21
	YP_001276552	9.2e-21
	YP_303258	9.7e-21
	NP_346550	1.5e-20
	ZP_01462952	2e-20
	EAQ41150	3.1e-20
	YP_172318	4e-20
	ZP_01123818	1e-19
	ZP_01123819	1.1e-19
	YP_730653	1.4e-19
	YP_828276	1.5e-19
	ZP_01470513	1.6e-19
	ZP_01619474	1.7e-19
	YP_270130	1.9e-19
	YP_817350	2.3e-19
	YP_474741	3.1e-19
	ZP_01621908	4.4e-19
	NP_488568	4.8e-19
	YP_720262	7.9e-19
	YP_315976	9.7e-19
	ZP_01091297	1.2e-18
	YP_730654	3.7e-18
	ZP_01132344	7.6e-18
	YP_862381	9.2e-18
	YP_720263	1.1e-17
	YP_504875	1.1e-17
	YP_001139885	3.1e-17
	YP_477157	3.8e-17
	ZP_01465072	7.8e-17
	ZP_01426235	8.5e-17
	ZP_01419516	1.7e-16
	YP_926681	1.9e-16
	ZP_01111725	2.1e-16
	ZP_01577695	2.3e-16
	NP_488566	5e-16
	YP_321915	5e-16
	ZP_01746880	7.2e-16
	ZP_01692402	1.1e-15
	YP_001093076	1.6e-15
	YP_001240744	1.6e-15
	YP_752288	4e-15
	NP_716997	5.1e-15
	ZP_01540968	5.8e-15
	YP_734944	6.2e-15
	YP_870627	6.2e-15
	YP_470631	6.4e-15
	YP_995156	8.7e-15
	ZP_01461326	9.5e-15
	ZP_00380699	1.4e-14
	YP_001051449	1.7e-14
	NP_867632	3.1e-14
	YP_949172	3.1e-14
	YP_769162	3.7e-14
	ZP_01704243	6e-14
	ZP_01691226	9.4e-14
	NP_770020	1e-13
	NP_813105	2.9e-13
	NP_771110	3.3e-13
	NP_823497	3.4e-13
	YP_001260516	8.1e-13
	YP_001222848	1.4e-12
	ZP_01041034	2.1e-12
	ZP_01352662	4.1e-12
	NP_712209	2.4e-11
	NP_102364	1.1e-10
	ZP_01611308	2.1e-10
	YP_472647	2.6e-10
	YP_001309779	1.8e-09
	YP_634664	2.3e-09
	NP_441437	3.9e-09
	ZP_01503333	4e-09
	ZP_01000308	4.9e-09
	ZP_01201099	1.6e-08
	NP_421339	1.8e-08
	YP_862661	2.7e-08
	ZP_00567713	5.3e-08
	YP_435459	7.5e-08
	YP_001094853	8.4e-08
	ZP_00572581	9.1e-08
	YP_755062	1.2e-07
	ZP_01050326	1.6e-07
	ZP_01911385	1.7e-07
	YP_371576	2.7e-07
	YP_710796	6.8e-07
	ZP_01755958	8.3e-07
	YP_001243001	1.5e-06
	ZP_01060752	6.4e-06
	YP_623342	6.6e-06
	ZP_01116210	1.5e-05
	YP_290889	1.8e-05
	ZP_01054999	4.4e-05
	ZP_01611500	4.4e-05
	YP_960956	4.5e-05
	ZP_01466517	5.3e-05
	ZP_01580520	5.4e-05
	YP_900818	5.8e-05
	ZP_01120233	7.1e-05
	NP_867388	7.7e-05
	YP_001241017	7.8e-05
	ZP_01857078	8.5e-05
	YP_144314	8.9e-05
	YP_776158	8.9e-05
	YP_590445	0.00013
	YP_631761	0.00021
	YP_585600	0.00022
	ZP_01105887	0.00022
	ZP_01054906	0.00037
	NP_627497	0.0004
	YP_001188871	0.00042
	YP_210813	0.0005
	YP_432301	0.00052
	ZP_01581646	0.00057
	YP_290874	0.00058
	ZP_01360682	0.00059
	ZP_01594659	0.00059
	ZP_00973490	0.00064
	ZP_01644809	0.00066
	NP_813466	0.00068
	NP_952136	0.0007
	ZP_01387660	0.00081
	NP_522855	0.00085
	ZP_01692043	0.00095
	YP_001038170	0.00096
	ZP_01368791	0.00098
	YP_847177	0.00099
	YP_001019443	0.001
	YP_528944	0.0011
	YP_973046	0.0013
	ZP_01090284	0.0015
	ZP_01688659	0.0016
	YP_001320836	0.0017
	YP_008736	0.0017
	YP_679813	0.0017
	NP_713928	0.0018
	ZP_01662115	0.0021
	ZP_01907309	0.0021
	ZP_01666630	0.0022
	YP_001037285	0.0023
	YP_074349	0.0026
	ZP_01692574	0.0027
	YP_001113823	0.0029
	YP_801737	0.0031
	ZP_01720740	0.0031
	NP_867226	0.0037
	ZP_01579167	0.0037
	ZP_00778768	0.0038
	ZP_01201424	0.0038
	ZP_01454957	0.0038
	YP_001308616	0.0039
	ZP_01855050	0.0039
	YP_286951	0.0042
	YP_942732	0.0042
	ZP_01058574	0.0042
	ZP_00956960	0.0043
	ZP_00963983	0.0043
	YP_001231027	0.0044
	YP_383721	0.0044
	YP_175168	0.0046
	NP_242223	0.0048
	ZP_01002644	0.0049
	ZP_01062046	0.0049
	ZP_01049801	0.0051
	YP_509792	0.0058
	YP_001168430	0.0061
	ZP_00961498	0.0062
	YP_079876	0.0066
	ZP_00999710	0.0069
	ZP_01158044	0.0072
	NP_390416	0.0077
	YP_682277	0.0084
	ZP_01852693	0.0091
	ZP_01731573	0.0096
	YP_001276575	0.011
	ZP_01754956	0.012
	YP_001042818	0.013
	YP_352316	0.013
	ZP_01583258	0.014
	NP_867166	0.015
	YP_416917	0.015
	YP_613812	0.015
	ZP_01741358	0.015
	ZP_01750825	0.017
	ZP_01773323	0.017
	ZP_01173323	0.018
	NP_692880	0.019
	ZP_01444489	0.019
	ZP_01037956	0.02
	ZP_01533506	0.02
	YP_001196995	0.024
	YP_301273	0.024
	YP_916728	0.027
	ZP_01853076	0.027
	ZP_01724963	0.028
	YP_253258	0.031
	ZP_01747878	0.033
	ZP_01089260	0.034
	ZP_01725078	0.038
	YP_188716	0.051
	ZP_01575242	0.065
	ZP_00538645	0.099
	ZP_01642314	0.12
	NP_874543	0.15
	NP_469755	0.16
	YP_168194	0.16
	ZP_01355444	0.18
	NP_388502	0.23
	YP_243215	0.31
	ZP_01368961	0.52
	YP_077871	0.55
	YP_633721	0.78
	ZP_01692042	0.81
	ZP_01361048	0.87

## Sheet: Band_7 members sorted by subfam
SPFH proteins sorted by subfamilies and similarities to Band_7-HMM defined by pfam entry 12/2007 (Sanger Institute)
SPFH1		SPFH2		SPFH3		SPFH4		SPFH5		SPFH6		SPFH7		SPFH8		SPFH9		SPFH10		SPFH11		SPFH12
Accession number	E value	Accession number	E value	Accession number	E value	Accession number	E value	Accession number	E value	Accession number	E value	Accession number	E value	Accession number	E value	Accession number	E value	Accession number	E value	Accession number	E value	Accession number	E value
YP_001306564	8.6e-66	YP_146193	4.7e-38	ZP_01173251	5.1e-57	ZP_00531293	2.1e-55	YP_144314	8.9e-05	ZP_01645099	5.4e-37	NP_269875	5.5e-52	YP_371576	2.7e-07	YP_172403	4.1e-47	YP_001363859	4.3e-22	ZP_00768346	4.4e-33	YP_383057	4.6e-34
NP_228675	4.8e-65	YP_001124425	5.6e-38	YP_666787	8.9e-57	YP_477965	8e-54	YP_210813	0.0005	NP_641572	3.9e-35	YP_817370	5.8e-52	YP_623342	6.6e-06	YP_358242	1e-35	ZP_01465072	7.8e-17	NP_867633	5.3e-28	NP_485009	5.5e-30
YP_001308186	4.3e-64	NP_843092	8.8e-37	YP_763438	8.9e-57	YP_001324455	2.5e-52	ZP_01360682	0.00059	YP_244173	9.1e-35	YP_154538	2.2e-51	YP_900818	5.8e-05	YP_525751	4.8e-35	YP_949172	3.1e-14	ZP_01517038	9.9e-28	YP_323473	3.9e-29
ZP_01524199	2.4e-63	ZP_01172654	1.5e-36	YP_898688	8.9e-57	YP_474740	3.1e-51	NP_813466	0.00068	ZP_01576634	1.8e-32	YP_001035889	2.5e-51	ZP_01120233	7.1e-05	ZP_01582148	9.1e-34	NP_823497	3.4e-13	ZP_01461360	2.5e-27	ZP_00107334	1.9e-27
YP_001281254	4.9e-63	ZP_01184581	2e-36	YP_114413	1.3e-56	YP_477156	5.8e-51	ZP_01368791	0.00098	YP_076633	1.8e-29	ZP_00876052	2.9e-51	YP_776158	8.9e-05	NP_349972	3.8e-31	YP_472647	2.6e-10	ZP_00768347	3.7e-26	ZP_01663403	3.6e-21
YP_265408	5.2e-63	NP_390979	4.1e-36	ZP_01307051	1.7e-56	ZP_01372792	6.5e-51	ZP_01090284	0.0015	ZP_00379010	2.5e-29	ZP_00781171	4.1e-51	YP_590445	0.00013	ZP_00112323	8.6e-29	YP_634664	2.3e-09	YP_828275	1.9e-24	ZP_01352662	4.1e-12
YP_581712	5.2e-63	ZP_00540127	5.2e-35	YP_338816	2e-56	YP_001277242	5e-50	ZP_01688659	0.0016	YP_795406	3.9e-29	ZP_01049699	1e-50	YP_585600	0.00022	ZP_01853815	1.1e-28	YP_435459	7.5e-08	ZP_01529549	3.8e-24	NP_102364	1.1e-10
ZP_01168123	5.8e-63	ZP_01697149	7.8e-35	YP_967723	2.1e-56	ZP_00590899	8.9e-50	YP_001320836	0.0017	YP_358966	6.9e-29	ZP_00949626	1.3e-50	ZP_01105887	0.00022	YP_824706	2e-28	ZP_00572581	9.1e-08	YP_001276551	4.1e-23	YP_001309779	1.8e-09
NP_245826	7.9e-63	ZP_01369181	1.5e-34	NP_218553	3.1e-56	ZP_01533883	1.5e-49	YP_008736	0.0017	YP_118104	1e-28	ZP_01733724	1.7e-50	YP_290874	0.00058	ZP_01548431	6.5e-28	YP_710796	6.8e-07	ZP_01529548	7.7e-23	ZP_01503333	4e-09
NP_844475	1e-62	YP_177441	1e-33	ZP_01538484	7.3e-56	YP_477373	2.4e-49	YP_679813	0.0017	NP_815489	1.1e-28	NP_720700	4.2e-50	ZP_01594659	0.00059	ZP_01645354	1.9e-27	ZP_01580520	5.4e-05	ZP_01517037	3.2e-22	ZP_00567713	5.3e-08
ZP_01778733	1.2e-62	YP_830567	1.4e-33	NP_418596	2.1e-55	ZP_00768473	4.2e-49	ZP_01666630	0.0022	ZP_01041078	8.2e-28	NP_266784	1.3e-49	NP_952136	0.0007	NP_102823	2.1e-27	YP_001241017	7.8e-05	YP_001276552	9.2e-21	YP_001243001	1.5e-06
YP_923769	1.4e-62	YP_678860	3.5e-33	NP_839718	2.1e-55	ZP_01515791	6.9e-49	YP_001037285	0.0023	YP_593931	1.4e-27	YP_357671	1.5e-49	ZP_01387660	0.00081	ZP_01090884	2.1e-27	ZP_01054906	0.00037	YP_828276	1.5e-19
YP_878610	1.7e-62	ZP_01722176	2.8e-32	ZP_00699458	2.1e-55	NP_294205	1e-46	YP_074349	0.0026	YP_146236	1.8e-27	ZP_01062458	2.3e-49	NP_522855	0.00085	YP_245028	8.3e-27	ZP_01692574	0.0027	ZP_01461326	9.5e-15
NP_931025	2.7e-62	YP_001193213	6.9e-32	ZP_00727634	2.1e-55	NP_207046	1.4e-46	YP_001113823	0.0029	YP_001089745	2.1e-27	ZP_00378093	3.7e-49	YP_001038170	0.00096	YP_548317	3.3e-26			NP_867632	3.1e-14
NP_781349	4.7e-62	NP_266895	1.7e-31	YP_286177	2.2e-55	NP_222954	1.4e-46	ZP_01720740	0.0031	ZP_01362431	2.8e-27	YP_001031937	4.2e-49	YP_847177	0.00099	YP_001186692	3.9e-26
YP_054433	5.1e-62	YP_808762	2.4e-31	YP_564201	2.4e-55	YP_626992	1.4e-46	NP_867226	0.0037	NP_739266	3.9e-27	YP_808638	4.2e-49	YP_001019443	0.001	NP_772269	1e-25
YP_476585	1e-61	ZP_00573863	3.8e-30	YP_584247	2.7e-55	YP_665103	3.6e-46	ZP_00778768	0.0038	NP_691804	4.7e-27	ZP_01201246	1.1e-47	YP_973046	0.0013	YP_606370	3.6e-25
ZP_00992543	1e-61	YP_001361853	4.7e-30	NP_463224	2.9e-55	ZP_01630307	5.5e-46	ZP_01454957	0.0038	NP_842851	5.7e-27	NP_695313	1.4e-46	NP_713928	0.0018	NP_484783	8.9e-25
YP_088026	1.1e-61	ZP_00875371	9.2e-30	YP_205704	3.2e-55	EDK89170	7e-46	YP_001308616	0.0039	ZP_00602863	6.8e-27	ZP_00121264	1.4e-46	ZP_01662115	0.0021	YP_325133	9.2e-25
YP_001362815	2.8e-61	YP_076706	9.7e-30	NP_458799	3.5e-55	ZP_01374449	1.1e-45	YP_175168	0.0046	YP_928746	1e-26	YP_001193359	5.3e-46	ZP_01907309	0.0021	ZP_00971460	1.1e-24
ZP_01135473	3e-61	NP_691126	1.8e-29	NP_931742	4.7e-55	NP_440089	1.7e-45	NP_242223	0.0048	YP_001139639	1.5e-26	YP_909371	9.3e-46	YP_801737	0.0031	ZP_01553951	1.2e-24
YP_049302	3.7e-61	ZP_01360495	1.9e-29	NP_355013	8.7e-55	NP_440390	1.9e-45	YP_079876	0.0066	YP_227075	1.5e-26	EAQ42807	7.6e-45	ZP_01579167	0.0037	YP_624523	1.9e-24
NP_415022	4e-61	NP_627802	2.3e-29	ZP_01550215	1.7e-54	YP_861802	2.4e-45	NP_390416	0.0077	ZP_01183374	1.6e-26	YP_863313	8e-45	ZP_01201424	0.0038	YP_628694	1.9e-24
NP_836160	4e-61	YP_001319988	5.8e-29	YP_411144	1.8e-54	YP_001093108	2.6e-45	ZP_01852693	0.0091	YP_001104858	1.7e-26	YP_897944	9.9e-44	ZP_01855050	0.0039	ZP_00730310	3.8e-24
ZP_00697645	4e-61	YP_885899	1.2e-28	YP_436474	1.9e-54	YP_891505	3.1e-45	NP_867166	0.015	ZP_00372642	2.8e-26	ZP_01120067	3e-42	YP_286951	0.0042	YP_227315	7.7e-24
ZP_00822408	4e-61	YP_603917	1.9e-28	NP_386230	2.5e-54	ZP_01048820	4e-45	YP_416917	0.015	ZP_01372821	4.6e-26	ZP_01772136	5.7e-42	YP_942732	0.0042	NP_644264	8.3e-24
NP_455096	4.4e-61	YP_807344	1.9e-28	YP_577967	2.6e-54	YP_394385	2.1e-44	ZP_01173323	0.018	YP_289498	4.7e-26	ZP_01105716	2.7e-41	ZP_01058574	0.0042	YP_373171	3e-23
NP_759212	6.3e-61	ZP_01004349	4.1e-28	YP_726819	2.7e-54	ZP_01121210	3.5e-44	NP_692880	0.019	NP_966265	5.6e-26			ZP_00956960	0.0043	YP_777314	3.3e-23
YP_001087355	6.4e-61	YP_952268	4.3e-28	ZP_01133548	3.3e-54	ZP_01135472	3.6e-44	YP_301273	0.024	ZP_00739991	6.1e-26			ZP_00963983	0.0043	YP_001139885	3.1e-17
NP_939628	7.1e-61	YP_355575	9.4e-28	YP_001416565	3.8e-54	YP_178337	4.9e-44	ZP_01853076	0.027	ZP_01853922	6.2e-26			YP_001231027	0.0044	ZP_01691226	9.4e-14
ZP_01537836	7.5e-61	EDK89372	1.2e-27	YP_001327686	3.9e-54	ZP_01069586	4.9e-44	ZP_01724963	0.028	NP_940322	7.6e-26			YP_383721	0.0044	NP_712209	2.4e-11
ZP_01187239	8.5e-61	ZP_01353291	1.3e-26	ZP_01041814	4e-54	ZP_01728725	5.1e-44	YP_253258	0.031	ZP_01109167	2e-25			ZP_01002644	0.0049	NP_441437	3.9e-09
NP_459496	9.1e-61	ZP_01906366	1.3e-26	NP_760224	4.4e-54	YP_001008933	6.3e-44	ZP_01089260	0.034	ZP_01273299	3.7e-25			ZP_01062046	0.0049
YP_957413	1.1e-60	NP_828520	1.7e-26	NP_935862	4.4e-54	YP_001090733	6.3e-44	YP_188716	0.051	YP_498466	6.1e-25			ZP_01049801	0.0051
YP_754532	1.2e-60	ZP_01014432	1.7e-26	YP_001270071	4.7e-54	ABS44670	7.3e-44	ZP_00538645	0.099	ZP_00566947	1.3e-24			YP_509792	0.0058
YP_001007241	1.3e-60	ZP_01130538	6.9e-26	ZP_01617093	5.4e-54	NP_682550	9.3e-44	NP_469755	0.16	YP_615274	5.7e-24			YP_001168430	0.0061
YP_718783	1.3e-60	YP_001137639	1e-25	YP_001048959	5.6e-54	ZP_00367522	1.2e-43			YP_459290	1e-23			ZP_00961498	0.0062
ZP_00132574	1.3e-60	YP_224942	1e-25	YP_001320903	5.7e-54	NP_897643	2.4e-43			NP_785271	4.3e-23			ZP_00999710	0.0069
ZP_00829786	1.3e-60	ZP_00698985	1.4e-25	YP_545695	5.7e-54	ZP_00109872	1.1e-42			ZP_01719802	6.1e-23			ZP_01158044	0.0072
NP_738264	1.5e-60	YP_918430	3.8e-25	YP_154728	7.3e-54	ZP_01623514	1.8e-42			YP_507210	2.5e-22			YP_682277	0.0084
YP_001175700	1.5e-60	YP_825815	5e-25	YP_318955	8e-54	NP_906359	3.9e-42			YP_001262628	9.6e-22			YP_001276575	0.011
NP_626066	1.6e-60	NP_440266	5.3e-25	YP_088812	8.5e-54	YP_382384	4.8e-42			NP_824402	1.3e-21			ZP_01754956	0.012
NP_827658	1.6e-60	YP_172317	5.7e-25	ZP_01045690	9e-54	ZP_01728178	4.8e-42			YP_196569	1.6e-21			YP_001042818	0.013
YP_206124	1.6e-60	YP_001034608	1e-24	NP_418595	9.3e-54	NP_924791	5e-42			NP_629190	2.4e-21			YP_352316	0.013
ZP_01950829	1.7e-60	ZP_01906365	1.2e-24	ZP_00699459	9.3e-54	ZP_00951483	7.9e-42			YP_001124487	2.9e-21			ZP_01583258	0.014
ZP_01160185	2.2e-60	NP_417523	1.3e-24	ZP_00727633	9.3e-54	NP_485338	1e-41			YP_303258	9.7e-21			YP_613812	0.015
YP_698454	2.3e-60	ZP_00731262	1.3e-24	ZP_01078519	9.3e-54	YP_323523	1e-41			NP_346550	1.5e-20			ZP_01741358	0.015
YP_474954	2.7e-60	NP_457590	1.4e-24	NP_458800	9.9e-54	ZP_00107392	1.3e-41			EAQ41150	3.1e-20			ZP_01750825	0.017
NP_213619	2.7e-60	NP_462114	2.6e-24	NP_463225	9.9e-54	YP_721602	1.6e-41			YP_270130	1.9e-19			ZP_01773323	0.017
YP_047500	2.8e-60	ZP_00516600	9.3e-24	YP_726820	1.1e-53	ZP_01603461	4.1e-41			YP_817350	2.3e-19			ZP_01444489	0.019
YP_454378	2.9e-60	YP_590478	1.4e-23	YP_741420	1.1e-53	ZP_00371477	4.7e-41			YP_862381	9.2e-18			ZP_01037956	0.02
YP_250745	3.5e-60	ZP_01619473	1.6e-23	ZP_01111422	1.3e-53	ZP_00369345	8.2e-41			YP_504875	1.1e-17			ZP_01533506	0.02
YP_001328369	3.7e-60	NP_244367	5.6e-23	YP_865489	1.4e-53	YP_754829	8.6e-41			ZP_01419516	1.7e-16			YP_001196995	0.024
ZP_01260864	3.7e-60	YP_210538	6.7e-23	YP_747189	1.4e-53	YP_801932	1.3e-40			ZP_01692402	1.1e-15			YP_916728	0.027
YP_001105977	4e-60	YP_321916	8.3e-23	ZP_01538485	1.9e-53	YP_325521	1.4e-40			NP_813105	2.9e-13			ZP_01747878	0.033
YP_712348	4e-60	ZP_01648802	9.9e-23	ZP_01950957	1.9e-53	NP_892600	2.8e-40							ZP_01725078	0.038
YP_461600	4.1e-60	NP_813131	1.1e-22	YP_470293	2e-53	ZP_01690000	3.1e-40							ZP_01575242	0.065
YP_588516	5.2e-60	YP_509736	2.9e-22	NP_839717	2e-53	YP_001014366	3.9e-40							ZP_01642314	0.12
YP_872914	5.3e-60	ZP_01054959	3.2e-22	ZP_00829509	2.2e-53	ZP_01472438	5.9e-40							NP_874543	0.15
NP_386910	6.5e-60	ZP_01470514	5.9e-22	YP_391360	2.3e-53	ZP_00533627	9.1e-40							YP_168194	0.16
ZP_01545824	7.7e-60	YP_614189	2.7e-21	YP_610367	2.4e-53	ZP_01468636	9.9e-40							ZP_01355444	0.18
NP_356850	8e-60	YP_983242	2.9e-21	ZP_01237171	2.8e-53	NP_558483	2e-39							NP_388502	0.23
YP_947932	8.2e-60	ZP_01754512	3.3e-21	YP_001344371	3e-53	YP_680145	2.3e-39							YP_243215	0.31
ZP_01474435	8.5e-60	YP_172318	4e-20	YP_732738	3.4e-53	ZP_01106539	2.3e-39							ZP_01368961	0.52
YP_757451	8.8e-60	ZP_01123818	1e-19	ZP_00204740	3.8e-53	YP_565858	2.6e-39							YP_077871	0.55
YP_359708	1e-59	ZP_01123819	1.1e-19	NP_229620	4e-53	ZP_01629002	3.5e-39							YP_633721	0.78
ZP_01224513	1.2e-59	YP_730653	1.4e-19	YP_001244698	4e-53	YP_460914	4.5e-39							ZP_01361048	0.87
YP_480458	1.3e-59	ZP_01470513	1.6e-19	ZP_00821856	4.3e-53	YP_001048824	4.6e-39
NP_797184	1.7e-59	ZP_01619474	1.7e-19	YP_589007	4.6e-53	ZP_01704204	5.6e-39
ZP_01189338	2e-59	ZP_01621908	4.4e-19	YP_528137	4.7e-53	ZP_00539522	6.9e-39
YP_001138485	2.2e-59	NP_488568	4.8e-19	YP_001305879	5e-53	ZP_00110558	7.5e-39
YP_225817	2.2e-59	YP_720262	7.9e-19	ZP_01777476	5e-53	YP_377811	8.7e-39
NP_295866	2.3e-59	YP_315976	9.7e-19	YP_344571	5.1e-53	ZP_01469978	8.7e-39
YP_001344252	2.4e-59	ZP_01091297	1.2e-18	YP_718699	5.6e-53	ZP_01425469	1e-38
YP_317543	2.6e-59	YP_730654	3.7e-18	NP_971938	6.4e-53	NP_716082	1.4e-38
NP_229619	2.8e-59	ZP_01132344	7.6e-18	NP_539527	7.2e-53	YP_868093	1.6e-38
YP_001244697	2.8e-59	YP_720263	1.1e-17	YP_222084	7.2e-53	NP_874874	1.8e-38
YP_529000	3.5e-59	ZP_01426235	8.5e-17	YP_414788	7.2e-53	NP_898000	1.8e-38
NP_925120	4.1e-59	YP_926681	1.9e-16	ZP_01162355	7.5e-53	NP_859981	2e-38
NP_602376	6.1e-59	ZP_01111725	2.1e-16	NP_874170	8.9e-53	YP_376448	2e-38
YP_742328	6.6e-59	NP_488566	5e-16	ZP_01540074	9.1e-53	YP_732585	3.8e-38
YP_831669	7.2e-59	YP_321915	5e-16	ZP_01604054	9.3e-53	YP_930268	1.4e-37
YP_389436	9.2e-59	ZP_01746880	7.2e-16	YP_052019	9.9e-53	YP_562073	1.9e-37
ZP_00995345	1.1e-58	YP_001093076	1.6e-15	YP_001416566	1e-52	ZP_01125171	2.5e-37
YP_645697	1.1e-58	YP_001240744	1.6e-15	YP_346259	1e-52	YP_001017246	2.8e-37
ZP_01233476	1.3e-58	YP_752288	4e-15	YP_001175096	1.2e-52	NP_395735	3.1e-37
YP_001143241	1.4e-58	NP_716997	5.1e-15	ZP_00821855	1.2e-52	YP_635038	4.8e-37
ZP_01439096	1.5e-58	ZP_01540968	5.8e-15	ZP_01078520	1.5e-52	ZP_01693820	7.6e-37
YP_675277	1.7e-58	YP_734944	6.2e-15	ZP_00829508	2e-52	ZP_01079694	7.8e-37
YP_459804	1.8e-58	YP_870627	6.2e-15	YP_751983	2e-52	YP_001239693	1.1e-36
YP_115499	2.1e-58	YP_470631	6.4e-15	NP_245054	2.1e-52	YP_001055138	1.2e-36
YP_283489	2.1e-58	YP_995156	8.7e-15	ZP_00650901	2.3e-52	ZP_01910769	5e-36
YP_933773	2.5e-58	ZP_00380699	1.4e-14	NP_841333	2.5e-52	YP_751719	1.5e-35
ZP_01018405	2.6e-58	YP_001051449	1.7e-14	ZP_00971784	3.1e-52	NP_886993	1.9e-35
YP_001231657	2.7e-58	YP_769162	3.7e-14	YP_001002247	3.3e-52	YP_731002	3.1e-35
YP_132692	2.8e-58	ZP_01704243	6e-14	NP_245055	3.4e-52	YP_434006	3.3e-35
YP_610313	2.8e-58	NP_770020	1e-13	YP_391359	3.5e-52	ZP_01086354	3.8e-35
YP_001131179	3.4e-58	NP_771110	3.3e-13	YP_466725	3.6e-52	NP_713672	4.4e-35
YP_629045	4.4e-58	YP_001260516	8.1e-13	ZP_01784248	3.6e-52	YP_001154396	1.1e-34
ZP_01611277	4.7e-58	YP_001222848	1.4e-12	YP_001053774	3.7e-52	ZP_01622041	7.1e-34
YP_290283	6.6e-58	ZP_01041034	2.1e-12	ZP_00204479	3.7e-52	EAQ41493	2.5e-33
YP_001189782	6.9e-58	ZP_01000308	4.9e-09	YP_122887	3.8e-52	NP_518266	5.4e-33
YP_471040	8.3e-58	ZP_01201099	1.6e-08	YP_001066484	3.9e-52	ZP_01661997	8.9e-33
ZP_01222619	8.4e-58	YP_862661	2.7e-08	ZP_00930453	3.9e-52	YP_001074570	1e-32
NP_622067	8.8e-58	ZP_01050326	1.6e-07	NP_103040	4.1e-52	ZP_01547643	2.7e-32
YP_617257	9.5e-58	ZP_01911385	1.7e-07	ZP_01718957	5.2e-52	YP_799917	3.2e-32
EDK87546	9.8e-58	ZP_01755958	8.3e-07	YP_584246	5.4e-52	YP_079194	1.2e-28
ZP_01523450	1.1e-57	ZP_01060752	6.4e-06	NP_641491	5.9e-52	ZP_01386289	3.7e-28
YP_769652	1.2e-57	ZP_01116210	1.5e-05	YP_199551	5.9e-52	ZP_01908885	8e-25
NP_488427	1.2e-57	YP_290889	1.8e-05	NP_716239	5.9e-52	ZP_00728121	1.1e-24
YP_323791	1.2e-57	ZP_01054999	4.4e-05	ZP_01439750	6.3e-52	NP_837482	2.8e-24
NP_104221	1.3e-57	ZP_01611500	4.4e-05	YP_272870	6.4e-52	NP_924790	8.3e-22
NP_347688	1.3e-57	YP_960956	4.5e-05	YP_442762	6.9e-52	ZP_00970859	8.1e-21
ZP_01730697	1.3e-57	ZP_01466517	5.3e-05	YP_088811	7.8e-52	ZP_01462952	2e-20
YP_595051	1.3e-57	NP_867388	7.7e-05	YP_001344370	8.9e-52	YP_474741	3.1e-19
YP_511934	1.4e-57	ZP_01857078	8.5e-05	YP_768835	1.1e-51	YP_477157	3.8e-17
NP_969473	1.5e-57	YP_631761	0.00021	YP_244260	1.3e-51	ZP_01577695	2.3e-16
YP_544198	1.6e-57	NP_627497	0.0004	YP_001305878	1.3e-51	ZP_01611308	2.1e-10
ZP_01775402	1.7e-57	YP_001188871	0.00042	YP_052018	1.3e-51	NP_421339	1.8e-08
YP_379537	1.8e-57	YP_432301	0.00052	YP_454019	1.4e-51	YP_001094853	8.4e-08
ZP_01388778	1.8e-57	ZP_01581646	0.00057	YP_868245	1.5e-51	YP_755062	1.2e-07
ZP_01306341	1.9e-57	ZP_00973490	0.00064	YP_267093	1.8e-51
ZP_01389233	1.9e-57	ZP_01644809	0.00066	ZP_00055560	1.9e-51
YP_001237499	2e-57	ZP_01692043	0.00095	NP_220711	2.1e-51
YP_267094	2e-57	YP_528944	0.0011	YP_674308	2.1e-51
ZP_01644243	2.2e-57	ZP_01731573	0.0096	ZP_01548255	2.3e-51
ZP_00418710	2.7e-57	ZP_01692042	0.81	YP_595050	2.5e-51
YP_001134915	2.9e-57			ZP_01645219	2.5e-51
YP_858039	3.2e-57			ZP_01261815	2.6e-51
NP_699282	3.7e-57			ZP_01474634	2.6e-51
YP_222887	3.7e-57			YP_314362	2.6e-51
YP_418319	3.7e-57			ZP_01704083	2.6e-51
ZP_01131220	4.2e-57			NP_799194	2.7e-51
YP_953572	4.3e-57			YP_131448	2.7e-51
YP_001159833	5.2e-57			ZP_01222449	2.7e-51
YP_901293	5.4e-57			YP_001175097	2.7e-51
YP_001232166	5.5e-57			NP_878391	2.9e-51
YP_721678	5.6e-57			ZP_01570993	3.4e-51
ZP_00518027	6e-57			YP_369344	3.5e-51
YP_119683	6.8e-57			YP_663535	4e-51
YP_643484	7.6e-57			ZP_01450461	4.3e-51
NP_103398	1e-56			ZP_01264829	4.4e-51
ZP_01621819	1.4e-56			YP_855470	5.1e-51
YP_167827	1.5e-56			NP_903200	5.3e-51
YP_943253	1.5e-56			YP_001092700	5.4e-51
ZP_01631175	1.5e-56			ZP_00055561	5.6e-51
ZP_01594128	1.6e-56			ZP_01125751	5.7e-51
YP_343637	1.6e-56			ZP_01125752	6.2e-51
YP_465575	1.6e-56			YP_001418270	6.7e-51
YP_341759	1.7e-56			YP_626110	7.3e-51
YP_707141	1.7e-56			YP_001143092	8.3e-51
ZP_01426638	1.7e-56			NP_519343	9e-51
ZP_01648542	2.1e-56			YP_960029	1e-50
ZP_01056077	2.3e-56			YP_967722	1e-50
YP_207914	2.4e-56			YP_718698	1.1e-50
YP_965490	2.7e-56			ZP_00204741	1.1e-50
YP_612763	2.9e-56			YP_001156062	1.3e-50
ZP_01120614	2.9e-56			ZP_01313405	1.4e-50
NP_905503	3.3e-56			YP_631374	1.5e-50
YP_001340704	3.7e-56			YP_773633	1.6e-50
YP_975153	3.7e-56			ZP_01557767	1.6e-50
NP_486512	4.2e-56			NP_966585	2.4e-50
YP_421175	4.2e-56			NP_698395	2.5e-50
YP_865361	4.7e-56			YP_944104	2.7e-50
YP_001257151	5.8e-56			ZP_01227113	2.8e-50
NP_953476	5.9e-56			YP_932439	2.9e-50
YP_605957	6.8e-56			YP_277599	3.5e-50
YP_574812	7e-56			YP_903759	3.7e-50
YP_411733	7.4e-56			YP_001341478	4.5e-50
YP_001185974	8.4e-56			ZP_01237170	5e-50
YP_001270016	9.3e-56			YP_318954	5.1e-50
ZP_01077612	9.6e-56			YP_001119571	5.4e-50
NP_969135	9.9e-56			YP_064828	5.4e-50
YP_001275690	1.1e-55			YP_427289	5.4e-50
YP_320925	1.2e-55			ZP_01615172	5.5e-50
ZP_01774029	1.3e-55			YP_781103	5.6e-50
NP_661691	1.4e-55			YP_277600	6.5e-50
YP_495684	1.4e-55			NP_935861	7e-50
ZP_00972390	1.4e-55			YP_454020	7e-50
YP_911622	1.7e-55			ZP_01662516	7.1e-50
NP_855176	2.1e-55			NP_244021	7.4e-50
YP_887470	2.1e-55			ZP_00418494	9.7e-50
ZP_01581165	2.2e-55			YP_763437	1.1e-49
YP_269399	2.3e-55			YP_898689	1.1e-49
YP_375208	2.7e-55			NP_760225	1.1e-49
YP_919312	2.7e-55			ZP_01162354	1.2e-49
ZP_01421258	2.9e-55			YP_523549	1.3e-49
ZP_01387027	2.9e-55			ZP_01615173	1.3e-49
YP_242319	3e-55			YP_205703	1.8e-49
YP_971595	3.2e-55			YP_666786	1.9e-49
YP_001071407	3.6e-55			YP_157691	1.9e-49
NP_774390	3.9e-55			NP_871188	2e-49
NP_860387	4.2e-55			ZP_00952399	2.4e-49
YP_759775	4.5e-55			YP_001418271	2.5e-49
YP_001265579	4.5e-55			YP_781102	2.8e-49
YP_575703	4.5e-55			ZP_01173252	3.2e-49
ZP_00986793	4.6e-55			ZP_01167595	3.4e-49
YP_001179669	4.9e-55			ZP_01451118	3.6e-49
ZP_01585677	5.4e-55			YP_506062	3.6e-49
NP_842458	6.4e-55			ZP_01611278	3.7e-49
ZP_00108710	6.7e-55			YP_198599	4.3e-49
YP_998238	7.2e-55			YP_944521	4.4e-49
YP_549230	7.5e-55			ZP_01304309	5e-49
NP_889329	8.3e-55			ZP_01662517	5.2e-49
YP_001066727	8.4e-55			YP_001341477	6.1e-49
YP_442572	8.4e-55			YP_001241930	6.2e-49
ZP_00929928	8.4e-55			ZP_01624880	7.5e-49
YP_001101623	8.4e-55			NP_660876	7.9e-49
ZP_01663966	8.6e-55			NP_716238	8.3e-49
YP_675904	8.9e-55			NP_519344	8.4e-49
YP_001119744	9.1e-55			YP_112847	9.4e-49
YP_773923	9.1e-55			ZP_01167596	9.8e-49
ZP_01557404	9.1e-55			YP_865488	1.1e-48
NP_682974	9.4e-55			YP_001262852	1.1e-48
YP_831919	9.5e-55			YP_154727	1.2e-48
ZP_00992967	1e-54			YP_577966	1.2e-48
YP_446334	1.1e-54			ZP_01133547	1.2e-48
YP_472009	1.1e-54			NP_773148	1.3e-48
ZP_01611672	1.4e-54			ZP_00971783	1.3e-48
ZP_01107801	1.4e-54			ZP_01114503	1.6e-48
YP_563195	1.5e-54			YP_903758	1.6e-48
YP_001021120	1.6e-54			ZP_01704084	1.7e-48
YP_986981	1.6e-54			YP_357672	1.7e-48
NP_518923	1.6e-54			NP_931743	1.8e-48
YP_659784	1.8e-54			NP_240371	1.8e-48
ZP_00532159	1.8e-54			YP_589006	1.8e-48
YP_001313253	2e-54			YP_928894	1.8e-48
ZP_01530735	2e-54			ZP_01950960	1.8e-48
YP_001416782	2.1e-54			YP_564202	1.9e-48
YP_357369	2.3e-54			YP_994884	2.1e-48
ZP_01467133	2.6e-54			YP_338815	2.2e-48
YP_001159235	2.7e-54			ZP_01577723	2.2e-48
NP_965105	2.8e-54			YP_001066483	2.3e-48
NP_437654	2.9e-54			ZP_00930452	2.3e-48
ZP_01650234	2.9e-54			ZP_00418493	3e-48
YP_314248	3.1e-54			YP_001002248	3.1e-48
YP_391216	3.3e-54			YP_001021182	3.3e-48
YP_748547	3.3e-54			NP_660875	3.5e-48
YP_882472	3.4e-54			YP_663534	3.8e-48
YP_369548	3.5e-54			YP_001048958	3.9e-48
YP_001003226	3.9e-54			ZP_00991948	4.3e-48
YP_432779	4.6e-54			ZP_01352051	5e-48
ZP_01453244	4.8e-54			YP_732737	5.4e-48
YP_926901	4.9e-54			YP_868244	5.4e-48
ZP_01616503	5e-54			NP_799193	5.5e-48
YP_001130558	6.1e-54			YP_344570	5.6e-48
YP_583607	6.6e-54			YP_610368	6.3e-48
NP_800616	6.7e-54			YP_001186137	6.4e-48
ZP_01260008	7.7e-54			YP_001186138	7.1e-48
ZP_01474698	7.7e-54			YP_001270072	7.3e-48
YP_383781	8.2e-54			YP_064827	8.6e-48
ZP_01442960	8.8e-54			YP_985485	8.9e-48
YP_200431	9e-54			ZP_01784247	1e-47
ZP_01604343	9.1e-54			ZP_01307050	1.1e-47
YP_001099654	1e-53			YP_001099574	1.3e-47
YP_846427	1.1e-53			ZP_01737929	1.5e-47
YP_691816	1.2e-53			ZP_01261814	1.5e-47
YP_844599	1.2e-53			ZP_01474635	1.5e-47
ZP_01504117	1.3e-53			NP_878392	1.7e-47
YP_913870	1.3e-53			ZP_01224415	1.8e-47
NP_439977	1.5e-53			NP_902982	2.2e-47
NP_519544	1.5e-53			YP_442763	2.3e-47
YP_726504	1.5e-53			YP_272869	2.5e-47
ZP_01128782	1.5e-53			YP_844321	2.6e-47
YP_061844	1.7e-53			YP_001241929	2.7e-47
NP_889162	1.8e-53			ZP_01313404	2.7e-47
YP_001093910	1.8e-53			ZP_00991947	3e-47
YP_982252	1.9e-53			ZP_01045691	3.2e-47
ZP_01748770	2.2e-53			NP_874169	3.2e-47
NP_630163	3.1e-53			YP_573334	3.3e-47
YP_001074859	4.3e-53			YP_112846	3.5e-47
ZP_01501226	4.4e-53			YP_033871	5.4e-47
YP_445838	5e-53			ZP_01264828	5.9e-47
YP_582959	5.4e-53			ZP_01041815	7.6e-47
ZP_01160239	5.9e-53			YP_303473	8.7e-47
YP_523405	6.1e-53			YP_528136	8.9e-47
YP_951915	7.4e-53			YP_346258	9e-47
ZP_00593072	7.5e-53			YP_855469	9.8e-47
NP_302223	8.3e-53			YP_001262853	1.2e-46
YP_625915	1e-52			YP_032476	1.7e-46
YP_632164	1e-52			YP_969797	1.7e-46
YP_158507	1e-52			YP_573333	2e-46
YP_550353	1.3e-52			ZP_01577724	2.2e-46
ZP_01514636	1.3e-52			ZP_01418515	3.1e-46
YP_523379	1.4e-52			ZP_01617094	4e-46
YP_559306	1.4e-52			YP_001053773	4.4e-46
ZP_00767787	1.4e-52			ZP_00135198	4.4e-46
YP_125330	1.5e-52			ZP_01624879	4.7e-46
YP_001103276	1.6e-52			ZP_01061702	4.8e-46
YP_181575	1.9e-52			YP_969796	5.1e-46
YP_371469	1.9e-52			YP_982110	5.6e-46
NP_971317	2.1e-52			ZP_01604053	6.1e-46
YP_623269	2.1e-52			ZP_01505591	7e-46
YP_440000	2.3e-52			YP_768834	7e-46
ZP_00960713	2.5e-52			YP_985486	7.3e-46
YP_001115794	2.5e-52			YP_523548	8e-46
YP_001423940	2.5e-52			ZP_01451117	8.3e-46
ZP_01309156	2.5e-52			NP_871189	1.4e-45
ZP_01947394	2.5e-52			ZP_00960041	1.5e-45
ZP_01233547	2.6e-52			YP_466726	1.5e-45
YP_067281	3.2e-52			ZP_01304310	1.6e-45
YP_001104711	3.4e-52			ZP_00998280	1.9e-45
ZP_00651770	3.5e-52			NP_240372	2e-45
YP_132563	3.9e-52			ZP_01777477	2.2e-45
ZP_01629106	4.1e-52			YP_507836	2.6e-45
ZP_01509140	4.6e-52			AAO27215	3.5e-45
ZP_01557057	4.9e-52			YP_989206	3.6e-45
NP_631283	5.3e-52			ZP_01540075	3.6e-45
ZP_01347773	5.7e-52			YP_498602	3.7e-45
YP_776274	5.7e-52			YP_545696	4.2e-45
YP_683161	6.2e-52			YP_131447	4.7e-45
ZP_01123138	6.5e-52			YP_631375	5.1e-45
YP_001219964	7.7e-52			YP_759199	6.3e-45
ZP_00111347	8.4e-52			NP_903201	6.6e-45
YP_735625	8.7e-52			NP_773149	7.4e-45
YP_871302	8.7e-52			YP_001143093	7.5e-45
ZP_01569134	9.8e-52			YP_427290	8.1e-45
ZP_01704668	1e-51			YP_751984	8.7e-45
ZP_01749791	1.1e-51			NP_386229	8.7e-45
YP_926295	1.1e-51			YP_549415	9.2e-45
NP_771591	1.2e-51			YP_757254	1e-44
ZP_01220626	1.4e-51			YP_314361	1.1e-44
ZP_01079630	1.6e-51			YP_001327685	1.1e-44
ZP_01374934	1.8e-51			YP_994883	1.1e-44
NP_823388	2.1e-51			YP_196768	1.6e-44
NP_719658	2.3e-51			YP_844322	1.6e-44
YP_001069773	2.3e-51			YP_389435	1.8e-44
YP_001016294	2.8e-51			YP_932438	1.9e-44
ZP_01034010	2.9e-51			YP_199552	2.1e-44
YP_943035	3.4e-51			ZP_01450462	2.4e-44
YP_246549	3.5e-51			ZP_01418514	2.5e-44
ZP_01380118	3.7e-51			ZP_01347232	3e-44
NP_907056	4.7e-51			ZP_01222448	3.2e-44
YP_707472	6.1e-51			ZP_01550214	3.3e-44
YP_981229	6.9e-51			YP_122886	3.5e-44
NP_360089	7.2e-51			ZP_01523449	3.5e-44
ZP_00153495	7.2e-51			YP_001037093	3.8e-44
YP_001016706	8.7e-51			YP_982111	3.9e-44
YP_814873	9.1e-51			YP_928895	4.4e-44
ZP_01470695	9.3e-51			YP_001156061	5.1e-44
NP_895127	9.4e-51			ZP_01055189	5.6e-44
NP_902598	9.9e-51			ZP_01156527	6.8e-44
YP_001041961	1e-50			YP_507835	6.9e-44
YP_354482	1e-50			YP_247183	7.4e-44
YP_001069826	1e-50			ZP_00153227	7.4e-44
YP_194412	1.1e-50			YP_549414	7.9e-44
YP_752075	1.2e-50			ZP_01005818	7.9e-44
YP_554224	1.3e-50			YP_244259	9.3e-44
ZP_01506893	1.3e-50			YP_436475	9.6e-44
ZP_00340162	1.5e-50			YP_693921	1.3e-43
YP_464093	1.8e-50			ZP_01379509	1.3e-43
YP_001052189	1.8e-50			YP_506061	1.5e-43
ZP_00984021	1.8e-50			ZP_01111421	1.5e-43
ZP_01001985	2.3e-50			YP_001099573	1.6e-43
YP_564072	2.3e-50			ZP_01552316	1.6e-43
YP_001214228	3.9e-50			YP_757253	1.8e-43
YP_307891	3.9e-50			ZP_00339884	1.8e-43
ZP_01216362	7e-50			ZP_01224414	1.9e-43
YP_806306	7.5e-50			NP_220515	2e-43
ZP_01311327	7.8e-50			NP_359802	2e-43
ZP_01736485	8.6e-50			NP_218554	2.2e-43
ZP_00379753	8.9e-50			NP_641492	2.2e-43
YP_001169001	9.5e-50			YP_559406	2.4e-43
YP_822776	1.1e-49			YP_944522	2.5e-43
YP_888845	1.1e-49			NP_244020	2.8e-43
YP_801212	2.6e-49			ZP_00952398	3.1e-43
YP_818690	3.4e-49			YP_157692	3.4e-43
YP_883166	3.4e-49			YP_944103	4.4e-43
YP_271476	3.6e-49			NP_966584	5.8e-43
YP_591605	4.1e-49			ZP_01548256	6.5e-43
YP_446333	4.9e-49			YP_286178	6.7e-43
YP_801211	4.9e-49			NP_355012	6.7e-43
YP_804826	5.7e-49			YP_067080	7.5e-43
NP_712252	5.9e-49			YP_960028	8.1e-43
YP_001794	5.9e-49			YP_617291	8.2e-43
ZP_01603047	7e-49			YP_917433	8.8e-43
YP_001095512	7.3e-49			ZP_01755696	9.5e-43
NP_325899	7.9e-49			YP_505689	1.1e-42
NP_712253	1.7e-48			ZP_01745101	1.3e-42
YP_001793	1.7e-48			YP_411145	1.5e-42
YP_723659	1.7e-48			YP_001021181	1.5e-42
ZP_01615405	2e-48			YP_001092699	1.6e-42
YP_056647	2e-48			NP_841334	2.2e-42
ZP_01544373	2.2e-48			ZP_01513088	2.5e-42
YP_396154	3.8e-48			YP_459156	3.3e-42
YP_564071	5e-48			ZP_01114504	3.4e-42
ZP_01543128	6.9e-48			ZP_01505592	3.4e-42
ZP_01704669	9e-48			YP_747188	4.6e-42
YP_065605	9.7e-48			ZP_01583200	5.1e-42
NP_971316	1.4e-47			YP_154184	6e-42
NP_784144	3.4e-47			ZP_00650900	6.3e-42
NP_719657	4.9e-47			YP_114412	6.5e-42
YP_735624	4.9e-47			ZP_01156526	6.8e-42
YP_871301	4.9e-47			NP_103039	7.7e-42
YP_001052188	6.5e-47			YP_617290	7.9e-42
ZP_01085654	1.1e-46			ZP_01227114	8.7e-42
ZP_01620540	1.3e-46			YP_613949	1.3e-41
YP_794267	2.6e-46			NP_698394	1.4e-41
YP_001095511	2.8e-46			YP_222083	1.4e-41
ZP_01626132	3.4e-46			YP_414787	1.4e-41
YP_926296	6.9e-46			YP_198598	1.5e-41
ZP_01543129	3.1e-45			YP_741419	1.5e-41
YP_752074	1.9e-44			ZP_01645218	1.5e-41
ZP_01603048	7.1e-44			YP_032475	1.7e-41
ZP_01114223	4.2e-43			NP_971939	2e-41
ZP_01114222	1.1e-42			YP_303472	2.1e-41
YP_754328	7.3e-39			NP_902983	2.2e-41
YP_001234906	2.2e-35			YP_470292	2.2e-41
YP_555794	7.3e-29			ZP_01751064	2.9e-41
ZP_01553677	1.3e-28			NP_539528	3.5e-41
YP_625112	3.5e-26			YP_674307	3.5e-41
				YP_001043877	3.9e-41
				YP_353432	3.9e-41
				YP_559405	3.9e-41
				ZP_01035216	4.6e-41
				YP_154183	5e-41
				YP_498601	8.6e-41
				YP_001167093	1.1e-40
				YP_989205	1.3e-40
				YP_773632	1.4e-40
				YP_072653	1.6e-40
				YP_709646	1.6e-40
				YP_196767	2.5e-40
				NP_212338	2.6e-40
				ZP_01557766	2.6e-40
				ZP_01513089	2.9e-40
				YP_033870	3.7e-40
				ZP_01718958	3.9e-40
				ZP_01741460	5.3e-40
				YP_166572	6.1e-40
				YP_682216	6.9e-40
				YP_613950	9.1e-40
				NP_212337	2.2e-39
				ZP_01445716	3.8e-39
				ZP_00998279	5.5e-39
				ZP_01003789	9.5e-39
				YP_001119570	1e-38
				ZP_01055190	1e-38
				ZP_01751063	2.1e-38
				YP_626111	2.9e-38
				ZP_01041284	3.6e-38
				YP_369343	3.8e-38
				YP_693920	5e-38
				ZP_01017668	6.4e-38
				YP_001037094	9.3e-38
				ZP_01449110	1e-37
				ZP_01755697	1e-37
				YP_709645	1.2e-37
				YP_511115	1.6e-37
				ZP_01439751	1.8e-37
				ZP_01737930	2.4e-37
				ZP_01449109	3e-37
				YP_759200	3.2e-37
				YP_511114	3.6e-37
				YP_682217	5.1e-37
				ZP_01017669	9.9e-37
				YP_072652	1.1e-36
				YP_166573	2e-36
				YP_459155	2.8e-36
				YP_505688	4.4e-36
				YP_917434	7e-36
				YP_247184	7.6e-36
				YP_075805	1.1e-35
				ZP_01003788	1.4e-35
				ZP_01741459	3.6e-35
				ZP_01583199	4.2e-35
				ZP_01352052	5.1e-35
				ZP_01035215	5.8e-35
				ZP_00339883	7.2e-35
				NP_359801	1e-34
				ZP_00153226	1e-34
				ZP_01347231	1.4e-34
				YP_665758	1.5e-34
				ZP_00955438	1.8e-34
				ZP_00962873	1.8e-34
				ZP_01570994	2.9e-34
				ZP_01379508	3.5e-34
				ZP_00960042	4.1e-34
				ZP_00955439	5.7e-34
				ZP_00962874	5.7e-34
				YP_001320902	9.2e-34
				YP_067079	2e-33
				YP_075806	8.6e-33
				NP_220514	1.2e-32
				ZP_01745102	2.4e-32
				YP_001167094	4.4e-32
				ZP_01445715	5e-32
				YP_001043876	9.3e-32
				YP_353431	9.3e-32
				AAO27216	1.5e-29

## Sheet: SPFH1a-HMM
HMMer 2.3.2 output [HMM has been calibrated; E values are empirical estimates]
Scores for complete sequences (score includes all domains)
Query HMM: SPFH1a-HMM (generated with 257 sequences)
SPFH1a			SPFH1b			SPFH2a			SPFH2b			SPFH2c			SPFH3a			SPFH3b			SPFH4			SPFH5			SPFH6			SPFH7			SPFH8			SPFH9			SPFH10			SPFH11a			SPFH11b			SPFH12
AC-No.	Score	E value	AC-No.	Score	E value	AC-No.	Score	E value	AC-No.	Score	E value	AC-No.	Score	E value	AC-No.	Score	E value	AC-No.	Score	E value	AC-No.	Score	E value	AC-No.	Score	E value	AC-No.	Score	E value	AC-No.	Score	E value	AC-No.	Score	E value	AC-No.	Score	E value	AC-No.	Score	E value	AC-No.	Score	E value	AC-No.	Score	E value	AC-No.	Score
NP_415022	670.5	3.7e-200	ZP_01426638	259.4	7.6e-77	YP_001124425	-139.1	9e-09	ZP_01004349	-197.2	1.3e-05	ZP_01060752	-236.5	0.0013	YP_001186137	-29.1	1.3e-14	YP_427289,	-44.8	1.1e-13	YP_001324455	-73.1	2.5e-12	NP_813466	-223.2	0.00042	NP_739266	-153.9	5.7e-08	ZP_00949626	47.3	4.5e-20	YP_371576	-238.7	0.0069	YP_172403	142.6	3.6e-42	YP_634664	-231.5	0.00039	ZP_01529548	-215.1	2.7e-05	ZP_00768347	-172.8	9.2e-08	YP_383057	-213.3
NP_836160	670.5	3.7e-200	ZP_01775402	257.9	2.2e-76	YP_076706	-140.9	1.1e-08	ZP_01014432	-214	0.00012	ZP_01201099	-238.4	0.0017	YP_528137	-31	1.7e-14	ZP_00055560	-46.3	1.4e-13	YP_001277242	-100.1	9.3e-11	YP_210813	-223.6	0.00044	YP_001104858	-156.9	8.6e-08	YP_863313	38.8	1.4e-19	NP_952136	-240.1	0.0084	YP_358242	-89.2	5.2e-12	YP_001241017	-238.1	0.00094	YP_001276552	-218.8	4.5e-05	ZP_01517037	-177.9	1.8e-07	ZP_01663403	-227.5
ZP_00697645	667.9	2.2e-199	NP_953476	256.6	5.5e-76	YP_146193	-141.2	1.2e-08	YP_470631	-235.8	0.0023	ZP_01116210	-247.9	0.006	ZP_00418493	-32.5	2.1e-14	YP_781103	-55.8	4.8e-13	ZP_01533883	-117.9	1e-09	ZP_00778768	-226.9	0.00068	YP_817350	-159.9	1.3e-07	ZP_01733724	36.1	2e-19	YP_383721	-245.4	0.017	ZP_01853815	-105.6	4.7e-11	YP_949172	-238.6	0.001	ZP_00768346	-229.6	0.00019	ZP_01529549	-189.2	8.4e-07	ZP_00567713	-230.6
NP_459496	665.2	1.4e-198	YP_359708	254.8	1.9e-75	YP_830567	-168.8	4.8e-07	ZP_01746880	-238.4	0.0032	NP_627497	-251	0.0092	ZP_00971783	-33.4	2.4e-14	YP_932439	-59.6	8e-13	ZP_00367522	-119.4	1.2e-09	ZP_01454957	-226.9	0.00068	NP_346550	-160.6	1.4e-07	ZP_01062458	30.2	4.5e-19	ZP_01533506	-245.6	0.018	YP_824706	-111.8	1.1e-10	YP_472647	-245.7	0.0026	ZP_01461360	-236.2	0.00046	YP_828276	-196.5	2.2e-06	YP_001243001	-236.9
YP_001007241	664.6	2.3e-198	NP_622067	253	6.4e-75	YP_172317	-169.5	5.3e-07	YP_509736	-239.6	0.0038	YP_862661	-252.9	0.012	ZP_01307051	-35.5	3.2e-14	YP_577966	-60.2	8.7e-13	ZP_00531293	-119.5	1.3e-09	ZP_01360682	-231.9	0.0013	YP_001089745	-161	1.5e-07	ZP_01049699	25	9e-19	YP_623342	-246.8	0.021	NP_772269	-133	1.9e-09	YP_435459	-246.9	0.0031	ZP_01517038	-237.2	0.00053	ZP_01461326	-201.7	4.5e-06	NP_485009	-245
NP_455096	664.4	2.6e-198	YP_461600	252.4	9.8e-75	YP_590478	-173.6	9.2e-07	YP_769162	-242.3	0.0054	YP_290889	-254	0.014	ZP_01114503	-39.2	5.2e-14	YP_411144	-64.1	1.5e-12	ZP_00768473	-119.8	1.3e-09	ZP_01173323	-233.1	0.0016	NP_815489	-161.2	1.5e-07	ZP_00378093	24.6	9.5e-19	YP_776158	-250.4	0.033	ZP_01548431	-137.9	3.6e-09	ZP_00572581	-253.4	0.0073	NP_867633	-240.9	0.00087	YP_001276551	-207.8	1e-05	ZP_01503333	-245
YP_049302	663.8	3.7e-198	YP_629045	250.5	3.8e-74	ZP_01697149	-175.9	1.3e-06	YP_001240744	-244.4	0.0071	ZP_01857078	-254.5	0.015	ZP_01078520	-40.6	6.2e-14	YP_001241929	-64.6	1.6e-12	YP_891505	-122.3	1.9e-09	YP_001308616	-234.4	0.0019	ZP_01645099	-162.1	1.7e-07	ZP_01201246	17.2	2.5e-18	ZP_01579167	-253.5	0.051	YP_325133	-141.1	5.6e-09	YP_710796	-254.3	0.0083	YP_828275	-246.8	0.0019	NP_867632	-224.1	9.1e-05	YP_323473	-246.4
ZP_01545824	663.7	4.3e-198	YP_001275690	248.6	1.4e-73	ZP_01722176	-176.6	1.4e-06	NP_457590	-245.1	0.0078	ZP_01911385	-256	0.018	NP_245054	-41.1	6.7e-14	ZP_01045691	-67.3	2.3e-12	ZP_01135472	-124.9	2.6e-09	ZP_01666630	-238.8	0.0034	YP_244173	-165.5	2.7e-07	YP_001193359	16.1	3e-18	YP_001276575	-254	0.054	NP_484783	-141.5	5.8e-09	ZP_01692574	-254.6	0.0087							ZP_01352662	-251.3
ZP_00822408	662.5	9.7e-198	ZP_01530735	247.6	2.7e-73	NP_390979	-176.8	1.4e-06	NP_462114	-245.8	0.0087	ZP_01050326	-258.3	0.024	ZP_00821855	-41.9	7.4e-14	YP_318954	-68	2.5e-12	ZP_01069586	-124.9	2.6e-09	NP_692880	-239.9	0.0039	YP_118104	-168.2	3.9e-07	YP_909371	2.1	2e-17	NP_522855	-256.2	0.073	ZP_01645354	-141.8	6.1e-09	YP_001363859	-266.3	0.041							ZP_00107334	-254.5
YP_001175700	662.4	1e-197	YP_001231657	247.4	3.2e-73	YP_177441	-178.6	1.8e-06	ZP_01041034	-245.9	0.0087	ZP_01644809	-260.8	0.034	YP_001341478	-45.1	1.1e-13	YP_122887	-70.2	3.4e-12	ZP_00371477	-124.9	2.6e-09	YP_144314	-239.9	0.0039	ZP_01183374	-168.8	4.2e-07	YP_001035889	1	2.3e-17	ZP_01058574	-258.1	0.094	YP_628694	-144	8.2e-09	ZP_01580520	-267.7	0.05							NP_102364	-257.1
YP_454378	662	1.3e-197	ZP_00767787	242.1	1.3e-71	EDK89372	-178.7	1.8e-06	NP_770020	-250.2	0.016	ZP_00973490	-263.5	0.049	YP_272869	-45.5	1.2e-13	YP_286177	-71.8	4.1e-12	ABS44670	-125.3	2.8e-09	YP_001037285	-240	0.004	YP_227075	-170.1	5e-07	EAQ42807	-2.7	3.7e-17	YP_001168430	-259.5	0.11	NP_349972	-151.7	2.3e-08	ZP_01054906	-269	0.06							YP_001309779	-266.1
NP_245826	662	1.3e-197	ZP_01388778	241.4	2.1e-71	ZP_00540127	-182.9	3.2e-06	NP_417523	-254	0.026	ZP_01466517	-269.3	0.11	ZP_00829508	-46	1.3e-13	YP_545695	-72.4	4.5e-12	YP_178337	-125.9	3e-09	NP_867226	-243.3	0.0062	YP_001139639	-170.1	5e-07	YP_817370	-5.9	5.7e-17	YP_847177	-259.9	0.12	ZP_00112323	-156.4	4.4e-08
YP_001237499	661	2.7e-197	YP_181575	241	2.6e-71	ZP_01091297	-183	3.3e-06	ZP_00731262	-254.5	0.028	NP_867388	-271.3	0.14	YP_001270072	-46.4	1.4e-13	YP_157691	-75.6	6.9e-12	ZP_01374449	-128.1	4e-09	YP_175168	-243.6	0.0064	NP_641572	-173.1	7.5e-07	ZP_00876052	-6	5.8e-17	YP_613812	-260.9	0.14	YP_525751	-158.4	5.7e-08
YP_769652	660	5.4e-197	YP_383781	240.6	3.6e-71	ZP_01360495	-183.3	3.4e-06	ZP_00698985	-255.3	0.031	YP_631761	-273.7	0.19	ZP_01538485	-47.1	1.5e-13	YP_741420	-77.7	9.2e-12	ZP_01728725	-129.4	4.8e-09	YP_001320836	-243.8	0.0066	NP_842851	-173.5	8e-07	NP_269875	-6.8	6.5e-17	ZP_01754956	-261.2	0.14	ZP_00730310	-168.1	2.1e-07
ZP_00829786	659.7	6.6e-197	NP_213619	237.9	2.2e-70	YP_825815	-184.3	3.9e-06	NP_771110	-258.6	0.049	YP_432301	-274.5	0.21	NP_839717	-47.6	1.6e-13	ZP_01523449	-78.2	9.8e-12	ZP_01121210	-130.4	5.5e-09	YP_416917	-245	0.0077	ZP_00739991	-174.7	9.3e-07	ZP_00121264	-13	1.5e-16	YP_290874	-262.6	0.17	YP_606370	-172	3.6e-07
YP_115499	659.1	1e-196	YP_001214228	236.6	5.7e-70	YP_807344	-185.2	4.4e-06	YP_001093076	-259.1	0.051	YP_001188871	-276.3	0.27	ZP_01718957	-48	1.7e-13	YP_898688	-79.9	1.2e-11	EAQ41493	-131.8	6.6e-09	NP_390416	-245.2	0.008	ZP_00379010	-174.8	9.5e-07	NP_695313	-13	1.5e-16	YP_942732	-264.3	0.22	YP_777314	-172.4	3.8e-07
ZP_01644243	658.1	2e-196	YP_307891	236.6	5.7e-70	ZP_01369181	-188	6.4e-06	YP_614189	-261.1	0.067	YP_528944	-280.9	0.5	NP_418595	-48.1	1.7e-13	YP_666787	-79.9	1.2e-11	ZP_01515791	-134	8.8e-09	NP_242223	-246.7	0.0098	YP_289498	-177.1	1.3e-06	ZP_01120067	-13.5	1.6e-16	ZP_01002644	-264.3	0.22	YP_373171	-174.3	4.9e-07
YP_317543	657.3	3.5e-196	YP_375208	236	8.6e-70	NP_266895	-191.2	9.8e-06	ZP_01540968	-261.5	0.072	YP_960956	-282.5	0.62	ZP_00727633	-48.1	1.7e-13	YP_751983	-81.2	1.5e-11	ZP_00369345	-135	1e-08	YP_301273	-249.4	0.014	ZP_01362431	-178.7	1.6e-06	NP_720700	-16.5	2.4e-16	ZP_01037956	-264.5	0.22	YP_624523	-175	5.3e-07
YP_001143241	657.1	3.9e-196	ZP_01514636	235.7	1e-69	ZP_01172654	-191.9	1.1e-05	YP_752288	-264.1	0.1	ZP_01611500	-296.3	3.7	ZP_00699459	-48.1	1.7e-13	YP_763438	-82.4	1.7e-11	ZP_00951483	-135.4	1.1e-08	ZP_01852693	-249.6	0.014	NP_691804	-178.9	1.6e-06	ZP_01105716	-18.6	3.2e-16	YP_585600	-264.9	0.23	ZP_01582148	-175.6	5.7e-07
YP_471040	656.1	8e-196	YP_357369	235.7	1.1e-69	ZP_01184581	-196.5	2e-05	YP_918430	-269.1	0.2				YP_718698	-48.2	1.7e-13	YP_001270071	-84.6	2.3e-11	NP_906359	-137.5	1.4e-08	ZP_01089260	-249.9	0.015	ZP_01719802	-179.8	1.9e-06	ZP_00781171	-18.7	3.2e-16	ZP_00961498	-265.7	0.26	ZP_01553951	-178.3	8.3e-07
ZP_01168123	655.4	1.3e-195	NP_661691	232.4	1.1e-68	YP_808762	-197.5	2.3e-05	ZP_01754512	-271	0.26				ZP_00204741	-48.2	1.7e-13	YP_747189	-85.2	2.5e-11	ZP_01106539	-137.7	1.5e-08	ZP_01724963	-250.1	0.015	YP_146236	-180.8	2.1e-06	YP_001031937	-20.1	3.8e-16	YP_509792	-266.4	0.29	ZP_00971460	-178.5	8.5e-07
YP_242319	653.8	4e-195	ZP_00532159	230.1	5e-68	YP_603917	-198.3	2.6e-05	YP_734944	-271.9	0.29				NP_463224	-48.3	1.8e-13	YP_391360	-86.4	3e-11	ZP_01630307	-138.2	1.5e-08	ZP_01688659	-251	0.017	YP_303258	-187.8	5.4e-06	YP_808638	-20.1	3.8e-16	ZP_01158044	-267.1	0.31	YP_245028	-182.2	1.4e-06
NP_774390	653.3	5.6e-195	YP_844599	229.1	1e-67	NP_843092	-198.4	2.6e-05	YP_870627	-271.9	0.29				NP_458799	-48.3	1.8e-13	YP_154728	-86.9	3.1e-11	ZP_01704204	-141.8	2.5e-08	YP_188716	-251.5	0.019	YP_593931	-187.9	5.5e-06	NP_266784	-22	5e-16	NP_388502	-267.7	0.34	YP_001186692	-186.6	2.5e-06
NP_386910	653.1	6.3e-195	YP_742328	228.1	2.1e-67	YP_952268	-199.6	3e-05	ZP_01054959	-272.1	0.3				YP_631374	-48.3	1.8e-13	ZP_01307050	-87.2	3.3e-11	YP_861802	-141.9	2.6e-08	YP_079876	-252	0.02	ZP_00372642	-189.4	6.7e-06	ZP_01772136	-23.3	5.9e-16	ZP_01662115	-267.9	0.35	NP_644264	-186.7	2.6e-06
YP_718783	652.8	8.1e-195	YP_776274	227.4	3.3e-67	ZP_00875371	-203.8	5.3e-05	YP_926681	-272.6	0.31				NP_874170	-49.9	2.2e-13	ZP_01604054	-87.7	3.5e-11	NP_440390	-142.5	2.8e-08	YP_679813	-253.1	0.023	NP_966265	-190.6	8e-06				ZP_01741358	-268.1	0.36	ZP_01691226	-188.4	3.2e-06
ZP_00132574	652.8	8.1e-195	ZP_01557057	226.1	8.3e-67	YP_001034608	-204.1	5.6e-05	ZP_01132344	-273	0.33				NP_931743	-50	2.2e-13	YP_314362	-87.8	3.6e-11	YP_562073	-142.9	2.9e-08	YP_074349	-253.9	0.026	YP_076633	-190.7	8.1e-06				YP_352316	-269.1	0.41	NP_441437	-190.4	4.2e-06
NP_931025	652	1.4e-194	YP_465575	224	3.4e-66	ZP_01130538	-208.8	0.00011	YP_983242	-274.8	0.42				YP_610368	-50.6	2.4e-13	YP_564201	-88.4	3.9e-11	YP_001093108	-143.2	3e-08	ZP_01368791	-253.9	0.026	YP_928746	-190.8	8.2e-06				ZP_01583258	-269.1	0.41	YP_548317	-194.5	7.3e-06
ZP_01537836	650.9	3e-194	YP_574812	221.6	1.8e-65	ZP_01906365	-209.7	0.00012	NP_716997	-275.6	0.47				YP_454019	-51.4	2.7e-13	ZP_01704083	-89.9	4.7e-11	YP_001131179	-143.4	3.1e-08	ZP_01720740	-255.3	0.031	YP_001124487	-192.3	1e-05				ZP_01750825	-269.2	0.42	NP_712209	-239	0.0029
YP_001328369	649.3	8.7e-194	YP_575703	221.2	2.5e-65	NP_828520	-210.1	0.00012	ZP_01704243	-277.2	0.58				YP_052019	-52.6	3.1e-13	NP_773148	-90	4.8e-11	ZP_01048820	-143.6	3.2e-08	NP_867166	-256.7	0.037	ZP_00602863	-193	1.1e-05				ZP_01907309	-269.6	0.44	YP_001139885	-253.8	0.021
ZP_01160185	648	2.2e-193	YP_371469	221	2.9e-65	YP_355575	-211.8	0.00016	YP_001051449	-278.2	0.67				YP_001175096	-52.8	3.2e-13	YP_732738	-91	5.5e-11	NP_859981	-143.7	3.3e-08	YP_001113823	-258.5	0.048	ZP_01372821	-194	1.2e-05				ZP_01120233	-269.7	0.45	YP_227315	-254.3	0.023
NP_356850	646.9	4.8e-193	ZP_01501226	220.9	2.9e-65	ZP_01470514	-212.3	0.00017	YP_315976	-278.3	0.68				NP_971938	-53	3.3e-13	NP_716239	-91.5	5.9e-11	ZP_01061702	-144.5	3.6e-08	YP_008736	-263.8	0.096	YP_862381	-195.1	1.5e-05				YP_001042818	-270.4	0.49
NP_699282	645.5	1.2e-192	ZP_00593072	220.8	3.2e-65	YP_885899	-212.9	0.00018	YP_001260516	-282.1	1.1				YP_001344371	-53.4	3.5e-13	ZP_01548255	-91.9	6.2e-11	ZP_00110558	-144.6	3.7e-08	YP_253258	-264.4	0.1	YP_498466	-195.3	1.5e-05				ZP_01594659	-270.8	0.52
NP_759212	645.2	1.5e-192	YP_623269	220.4	4.2e-65	YP_730654	-213	0.00018	ZP_01692042	-282.3	1.2				ZP_00650901	-54.4	4e-13	YP_344570	-91.9	6.2e-11	NP_207046	-145.1	3.9e-08	ZP_01853076	-271.9	0.29	ZP_00566947	-195.5	1.5e-05				ZP_01387660	-270.9	0.52
ZP_01222619	645.1	1.6e-192	YP_911622	219.3	9.4e-65	YP_210538	-213.9	0.00021	ZP_01111725	-284.3	1.5				ZP_01950957	-54.6	4.1e-13	YP_868245	-92.3	6.5e-11	YP_626992	-145.1	3.9e-08	ZP_00538645	-272.7	0.32	NP_940322	-195.7	1.6e-05				ZP_01368961	-271	0.53
ZP_01439096	644.4	2.7e-192	YP_472009	219.1	1e-64	YP_001319988	-215.3	0.00025	ZP_01581646	-287.6	2.3				ZP_01261815	-55.7	4.7e-13	YP_506062	-92.4	6.6e-11	NP_222954	-145.1	3.9e-08	ZP_01090284	-276.2	0.51	ZP_01041078	-196.4	1.7e-05				ZP_01747878	-271.7	0.58
YP_088026	643.9	3.7e-192	YP_495684	218.4	1.7e-64	ZP_00573863	-217.2	0.00032							YP_589007	-57	5.6e-13	ZP_01624880	-92.4	6.7e-11	YP_732585	-145.4	4.1e-08	NP_469755	-290.3	3.3	ZP_01576634	-197.3	1.9e-05				ZP_01773323	-271.7	0.58
ZP_01950829	642.5	9.7e-192	YP_343637	217.8	2.7e-64	ZP_01353291	-217.6	0.00034							NP_760224	-57.3	5.9e-13	ZP_01777477	-92.7	6.8e-11	YP_001048824	-146.7	4.9e-08				NP_824402	-198.2	2.2e-05				ZP_00956960	-271.8	0.59
ZP_01233476	642.5	9.9e-192	NP_437654	216.4	7e-64	ZP_01123819	-218.6	0.00039							NP_935862	-57.3	5.9e-13	ZP_01540074	-93.6	7.8e-11	ZP_01622041	-146.9	5e-08				ZP_01273299	-198.2	2.2e-05				ZP_00963983	-271.8	0.59
YP_200431	642.3	1.2e-191	YP_001115794	215.5	1.3e-63	ZP_01648802	-219.6	0.00045							ZP_01474634	-57.6	6.1e-13	YP_610367	-94.2	8.4e-11	YP_868093	-146.9	5e-08				YP_358966	-198.6	2.3e-05				YP_001231027	-274	0.8
ZP_00992543	641.8	1.6e-191	ZP_01128782	214.3	3e-63	NP_813131	-222.3	0.00065							NP_641491	-59.5	7.9e-13	YP_346259	-94.5	8.8e-11	YP_665103	-147.3	5.3e-08				YP_196569	-198.8	2.4e-05				ZP_00999710	-274.7	0.87
YP_222887	641	2.9e-191	ZP_00992967	214.2	3.1e-63	YP_001222848	-223.6	0.00076							YP_244260	-59.8	8.2e-13	ZP_01615172	-94.9	9.2e-11	NP_395735	-148.1	5.9e-08				NP_629190	-198.9	2.4e-05				ZP_01105887	-276.7	1.1
YP_418319	641	2.9e-191	ZP_00984021	213.9	3.8e-63	ZP_00380699	-226	0.0011							ZP_01784248	-61	9.6e-13	ZP_00971784	-95.4	9.9e-11	ZP_00107392	-148.7	6.4e-08				NP_785271	-201	3.2e-05				YP_243215	-276.9	1.2
YP_858039	640.4	4.4e-191	YP_563195	213.7	4.3e-63	YP_720263	-226.3	0.0011							YP_199551	-61.7	1.1e-12	YP_001092700	-95.7	1e-10	YP_680145	-150.1	7.7e-08				ZP_01109167	-201.1	3.2e-05				YP_916728	-277.9	1.3
YP_132692	638.9	1.2e-190	YP_001003226	213.1	6.8e-63	YP_001193213	-233.5	0.0029							YP_346258	-62.1	1.1e-12	ZP_01041814	-97.7	1.3e-10	ZP_01728178	-151	8.7e-08				YP_615274	-203.3	4.4e-05				ZP_01855050	-277.9	1.3
YP_206124	638.5	1.6e-190	ZP_01569134	212.9	7.9e-63	ZP_01906366	-235.1	0.0036							YP_549415	-63.3	1.3e-12	NP_841333	-97.8	1.4e-10	YP_394385	-151.1	8.9e-08				YP_507210	-205	5.5e-05				YP_590445	-279.3	1.6
ZP_01421258	638.1	2.2e-190	YP_822776	212.8	8.2e-63	YP_720262	-240.7	0.0076							YP_466725	-63.9	1.4e-12	YP_272870	-98	1.4e-10	NP_716082	-151.2	8.9e-08				EAQ41150	-205	5.5e-05				YP_633721	-279.9	1.7
YP_001257151	637.6	2.9e-190	YP_158507	212.5	1e-62	NP_244367	-241.3	0.0083							YP_960029	-65	1.7e-12	NP_229620	-99.9	1.8e-10	ZP_01623514	-152.2	1e-07				YP_270130	-205.7	6.1e-05				ZP_01444489	-280.2	1.8
YP_707141	636.6	5.9e-190	ZP_00418710	212.4	1.1e-62	NP_691126	-241.5	0.0084							ZP_01167595	-65.4	1.7e-12	YP_001244698	-99.9	1.8e-10	NP_485338	-152.5	1.1e-07				ZP_01853922	-209.7	0.0001				YP_973046	-280.3	1.8
NP_295866	635.1	1.6e-189	YP_675904	211.8	1.6e-62	ZP_01619474	-241.6	0.0086							ZP_01615173	-65.7	1.8e-12	YP_389436	-100.7	2e-10	ZP_00590899	-154.1	1.3e-07				YP_795406	-211.7	0.00013				ZP_01355444	-280.6	1.9
NP_797184	634.9	1.9e-189	YP_269399	211.3	2.3e-62	YP_172318	-241.7	0.0087							NP_799194	-65.8	1.9e-12	ZP_01125752	-100.9	2.1e-10	NP_294205	-154.4	1.4e-07				YP_001262628	-216	0.00024				YP_077871	-280.9	2
YP_001105977	634.3	3e-189	YP_391216	211.3	2.4e-62	YP_224942	-243.5	0.011							NP_660876	-65.9	1.9e-12	YP_001002247	-101.1	2.1e-10	YP_721602	-155.7	1.6e-07				YP_504875	-219.5	0.00038				NP_713928	-282	2.3
YP_001344252	634	3.7e-189	YP_001313253	211.2	2.5e-62	YP_001137639	-245	0.014							YP_088811	-65.9	1.9e-12	YP_267094	-101.6	2.3e-10	YP_001055138	-159.2	2.6e-07				NP_813105	-220.1	0.00042				YP_168194	-283.1	2.6
YP_865361	633	7.5e-189	YP_523405	211	2.9e-62	YP_678860	-245.5	0.015							ZP_01162355	-66	1.9e-12	YP_001416565	-101.8	2.3e-10	NP_440089	-164.1	5.1e-07				YP_459290	-225.6	0.00088				YP_801737	-283.7	2.9
YP_617257	631.1	2.7e-188	YP_001265579	210.3	4.8e-62	NP_627802	-246.1	0.016							YP_001053774	-66	1.9e-12	YP_303473	-103.5	3e-10	ZP_00533627	-164.5	5.3e-07				ZP_01692402	-232.3	0.0021				YP_682277	-284	3
ZP_01260864	629.9	6.1e-188	YP_001074859	210.1	5.3e-62	NP_488566	-247.3	0.018							ZP_00204479	-66	1.9e-12	ZP_01167596	-104.8	3.5e-10	ZP_01629002	-164.7	5.5e-07				ZP_01419516	-238	0.0046				YP_900818	-284.7	3.3
YP_001416782	629.8	6.5e-188	ZP_01453244	210	5.7e-62	YP_321915	-248	0.02							YP_982110	-66.1	1.9e-12	YP_205703	-105	3.6e-10	YP_001239693	-166.5	7e-07										ZP_00604679	-284.8	3.3
YP_757451	628.8	1.3e-187	NP_800616	209.7	7.3e-62	ZP_01123818	-250	0.027							YP_277599	-66.2	1.9e-12	YP_507836	-106	4.1e-10	YP_930268	-167.4	7.9e-07										YP_286951	-286.2	4
YP_001189782	627.1	4.2e-187	ZP_01260008	209.5	8.4e-62	YP_321916	-251.4	0.032							NP_871188	-66.7	2.1e-12	ZP_01264829	-107.3	4.9e-10	YP_001154396	-168.2	8.8e-07										ZP_01361048	-287.7	4.9
YP_759775	626.8	5.4e-187	ZP_01474698	209.5	8.4e-62	ZP_01470513	-252.4	0.037							YP_114413	-66.7	2.1e-12	ZP_00418494	-107.6	5.1e-10	YP_474740	-168.4	9e-07										ZP_01201424	-288.4	5.4
YP_459804	626.7	5.8e-187	YP_957413	209.4	9e-62	NP_488568	-253.5	0.042							YP_523549	-66.8	2.1e-12	YP_001305878	-107.7	5.2e-10	YP_751719	-169.5	1e-06										NP_874543	-289	5.8
ZP_01474435	626.4	7e-187	YP_125330	208.7	1.4e-61	YP_730653	-254	0.046							ZP_01133547	-67.8	2.4e-12	YP_855470	-107.9	5.3e-10	ZP_01690000	-171.4	1.3e-06										NP_242671	-289.5	6.1
YP_953572	624.8	2.1e-186	YP_440000	208.7	1.4e-61	ZP_01619473	-254.8	0.051							ZP_01550215	-70	3.3e-12	YP_001048959	-108.4	5.7e-10	YP_565858	-171.5	1.4e-06										NP_696091	-290.4	6.9
YP_675277	624	3.7e-186	YP_411733	207.8	2.7e-61	YP_001361853	-255.3	0.054							YP_969796	-70.3	3.4e-12	YP_865489	-108.4	5.7e-10	YP_477156	-174.7	2.1e-06										ZP_01725078	-291.5	7.9
YP_369548	623.7	4.5e-186	ZP_00972390	207.7	2.8e-61										ZP_01237171	-70.4	3.4e-12	YP_595051	-109.3	6.4e-10	NP_682550	-175.5	2.3e-06										ZP_01049801	-291.5	8
YP_001119744	623.7	4.6e-186	ZP_01160239	207.5	3.2e-61										ZP_01737929	-71.4	3.9e-12	YP_196768	-109.9	6.9e-10	YP_323523	-177.2	3e-06										YP_001019443	-292.3	8.8
ZP_01557404	622.4	1.2e-185	YP_582959	206.6	6e-61										YP_064828	-71.4	3.9e-12	ZP_01055190	-109.9	7e-10	EDK89170	-177.3	3e-06
YP_773923	622.4	1.2e-185	YP_943035	206.3	7.7e-61										YP_436475	-71.7	4.1e-12	YP_247183	-110.2	7.2e-10	YP_477373	-177.9	3.2e-06
ZP_00929928	622.2	1.3e-185	YP_605957	206.1	8.7e-61										YP_112846	-72.2	4.3e-12	YP_001021181	-110.2	7.3e-10	NP_558483	-178.2	3.4e-06
YP_001066727	622.2	1.3e-185	YP_591605	206.1	8.9e-61										ZP_01645219	-74	5.5e-12	NP_903200	-110.5	7.5e-10	ZP_01603461	-179.6	4e-06
ZP_00986793	621.1	2.7e-185	NP_842458	205.7	1.2e-60										ZP_00991948	-74.7	6.1e-12	YP_505689	-110.7	7.7e-10	NP_886993	-180.4	4.5e-06
YP_887470	621	3e-185	ZP_01947394	204.6	2.5e-60										YP_205704	-75.1	6.5e-12	YP_001143092	-111.8	9e-10	ZP_01425469	-180.9	4.8e-06
YP_001071407	620.3	4.9e-185	YP_001423940	204.6	2.5e-60										NP_878391	-76.3	7.5e-12	ZP_00339884	-112.1	9.4e-10	ZP_00109872	-181.1	5e-06
YP_442572	619.7	7.5e-185	ZP_01309156	204.6	2.5e-60										YP_985485	-77.3	8.6e-12	YP_001418271	-113.4	1.1e-09	ZP_01693820	-183.7	7.1e-06
YP_625915	618.9	1.2e-184	ZP_01663966	204.2	3.3e-60										ZP_01125751	-77.5	8.9e-12	YP_969797	-113.6	1.1e-09	YP_477965	-184.5	7.9e-06
YP_001134915	618.8	1.4e-184	YP_926901	204	3.8e-60										YP_267093	-77.6	9.1e-12	ZP_00153227	-113.6	1.1e-09	YP_754829	-186.7	1.1e-05
YP_119683	618.3	1.9e-184	NP_103398	203.7	4.6e-60										YP_391359	-78.3	9.9e-12	YP_001186138	-114	1.2e-09	ZP_01372792	-187.7	1.2e-05
NP_969473	616.8	5.5e-184	YP_132563	203.3	6e-60										YP_357671	-80.1	1.3e-11	ZP_01347232	-114.6	1.3e-09	YP_434006	-190.7	1.8e-05
NP_104221	616.7	5.7e-184	ZP_01233547	203.1	6.8e-60										NP_229619	-80.5	1.3e-11	YP_199552	-114.7	1.3e-09	YP_460914	-193.6	2.7e-05
YP_001099654	616.6	6e-184	NP_969135	202.6	9.7e-60										YP_001244697	-80.5	1.3e-11	ZP_01224415	-114.7	1.3e-09	YP_001017246	-193.7	2.7e-05
ZP_01504117	615.8	1.1e-183	ZP_01018405	200.6	3.8e-59										YP_944104	-81.1	1.4e-11	ZP_01352052	-114.8	1.3e-09	YP_801932	-195.8	3.6e-05
YP_712348	615	2e-183	ZP_01220626	200.4	4.5e-59										ZP_00055561	-81.6	1.5e-11	NP_641492	-115.2	1.4e-09	YP_382384	-199.9	6.3e-05
NP_827658	614.5	2.7e-183	NP_518923	200.3	4.8e-59										YP_154727	-81.9	1.6e-11	ZP_00204740	-115.2	1.4e-09	ZP_01472438	-200	6.3e-05
YP_882472	614	3.9e-183	ZP_01506893	200.2	5e-59										ZP_01313405	-83.9	2.1e-11	ZP_00650900	-115.3	1.4e-09	YP_376448	-200.8	7.1e-05
NP_855176	613.8	4.4e-183	YP_554224	199.4	9.2e-59										NP_218553	-84	2.1e-11	YP_613949	-115.3	1.4e-09	ZP_01910769	-202.6	9e-05
YP_583607	612.6	9.7e-183	YP_748547	199.3	9.9e-59										ZP_01041815	-84.4	2.2e-11	YP_718699	-115.5	1.5e-09	ZP_01468636	-202.7	9e-05
YP_923769	612.3	1.3e-182	YP_001185974	199	1.2e-58										YP_033871	-84.5	2.3e-11	YP_960028	-115.5	1.5e-09	ZP_01005818	-202.9	9.4e-05
ZP_00995345	612	1.5e-182	NP_889329	197.5	3.4e-58										YP_122886	-84.8	2.4e-11	YP_982111	-116.2	1.6e-09	ZP_01386289	-205.8	0.00014
YP_872914	610.8	3.4e-182	ZP_01616503	197.5	3.5e-58										YP_855469	-84.8	2.4e-11	YP_244259	-116.2	1.6e-09	YP_635038	-206.2	0.00015
YP_001362815	608.6	1.6e-181	YP_314248	197.2	4e-58										ZP_01611278	-85.3	2.5e-11	YP_001037094	-116.4	1.7e-09	YP_731002	-206.8	0.00016
ZP_01509140	608.4	1.9e-181	YP_001093910	191.8	1.8e-56										ZP_01617093	-85.3	2.5e-11	YP_985486	-116.5	1.7e-09	YP_001008933	-206.8	0.00016
YP_726504	606.9	5.1e-181	ZP_01604343	190.9	3.4e-56										YP_001143093	-85.9	2.8e-11	YP_001341477	-116.7	1.7e-09	YP_001090733	-206.8	0.00016
YP_480458	606.5	7.1e-181	NP_771591	190.8	3.6e-56										YP_032476	-86.2	2.8e-11	YP_726819	-117	1.8e-09	YP_377811	-207.1	0.00016
NP_626066	606.2	8.5e-181	YP_550353	184.6	2.6e-54										YP_967722	-86.5	3e-11	YP_928894	-117.3	1.9e-09	ZP_01469978	-207.3	0.00017
YP_559306	605.3	1.5e-180	YP_432779	181.7	2e-53										ZP_01577723	-87.3	3.3e-11	ZP_01111422	-117.5	1.9e-09	ZP_00539522	-207.4	0.00017
YP_947932	604.8	2.2e-180	YP_981229	180.2	5.4e-53										YP_001156062	-88.5	3.9e-11	NP_359802	-117.6	2e-09	ZP_01577695	-207.7	0.00018
NP_889162	599.7	7.7e-179													YP_131448	-88.7	4e-11	ZP_01611277	-118.3	2.1e-09	NP_898000	-208.5	0.0002
NP_519544	599.3	1e-178													ZP_01624879	-89.9	4.7e-11	ZP_01645218	-118.5	2.2e-09	NP_897643	-208.7	0.0002
YP_001021120	598	2.5e-178													YP_338815	-90.1	4.8e-11	ZP_01450461	-118.7	2.3e-09	ZP_01908885	-209.5	0.00023
YP_831669	597.6	3.3e-178													YP_932438	-91.1	5.6e-11	ZP_01449110	-118.8	2.3e-09	YP_325521	-210.7	0.00027
ZP_01581165	595.2	1.8e-177													ZP_01451118	-91.3	5.7e-11	NP_660875	-119.1	2.4e-09	NP_892600	-211.3	0.00029
YP_975153	595	2e-177													YP_994884	-91.7	6e-11	NP_935861	-119.3	2.5e-09	NP_518266	-212.2	0.00033
YP_207914	593.8	4.6e-177													YP_768835	-91.8	6.1e-11	ZP_01237170	-120.1	2.8e-09	ZP_01079694	-216.6	0.00059
NP_902598	593.1	7.4e-177													ZP_01222449	-92.7	6.8e-11	NP_902983	-120.3	2.8e-09	YP_079194	-219.6	0.00088
ZP_01648542	591.5	2.2e-176													ZP_01523450	-92.8	6.9e-11	ZP_01078519	-120.7	3e-09	ZP_01086354	-221.8	0.0012
YP_998238	591.2	2.8e-176													NP_519343	-94.5	8.8e-11	NP_799193	-120.9	3e-09	ZP_01125171	-222	0.0012
YP_549230	589.7	7.6e-176													YP_663534	-94.7	9e-11	ZP_01577724	-120.9	3e-09	ZP_01661997	-222.5	0.0013
YP_001159833	589.7	7.6e-176													YP_157692	-96.2	1.1e-10	YP_967723	-121.7	3.4e-09	NP_924791	-222.6	0.0013
ZP_00651770	589.6	8.2e-176													YP_411145	-97.4	1.3e-10	YP_682217	-121.9	3.5e-09	ZP_00970859	-223.7	0.0015
NP_302223	589.6	8.7e-176													YP_389435	-97.9	1.4e-10	ZP_01379509	-122.2	3.6e-09	NP_874874	-225.3	0.0019
YP_341759	587	5.1e-175													ZP_01662517	-98.6	1.5e-10	YP_549414	-122.2	3.6e-09	YP_001014366	-226	0.0021
YP_971595	583.5	5.6e-174													YP_844321	-98.8	1.6e-10	ZP_01162354	-122.8	4e-09	ZP_01611308	-227.6	0.0026
YP_001306564	582.9	8.7e-174													YP_944522	-99	1.6e-10	YP_757253	-123.1	4.1e-09	ZP_01547643	-228.3	0.0028
YP_464093	582.5	1.1e-173													YP_865488	-99.4	1.7e-10	YP_528136	-123.1	4.1e-09	YP_001094853	-228.4	0.0029
YP_986981	581.6	2.2e-173													NP_240372	-100.4	1.9e-10	NP_760225	-123.3	4.2e-09	NP_713672	-229.1	0.0032
YP_846427	581	3.3e-173													NP_902982	-100.7	2e-10	ZP_01451117	-123.4	4.3e-09	YP_799917	-234.9	0.0069
YP_001138485	580.8	3.8e-173													YP_989206	-100.8	2e-10	YP_067080	-124.8	5.1e-09	NP_421339	-240.2	0.014
YP_225817	580.7	3.9e-173													YP_427290	-101.2	2.2e-10	YP_511114	-125	5.3e-09	ZP_01462952	-240.9	0.015
ZP_01306341	579.7	8.3e-173													YP_595050	-102	2.4e-10	ZP_01755697	-125.3	5.5e-09	YP_001074570	-241.7	0.017
YP_982252	579.4	9.7e-173													YP_001416566	-102.3	2.5e-10	NP_220515	-125.3	5.5e-09	NP_837482	-248.1	0.041
ZP_01077612	578.7	1.6e-172													YP_001418270	-102.6	2.6e-10	YP_001327685	-127.5	7.4e-09	ZP_00728121	-248.4	0.043
YP_001104711	578.6	1.8e-172													ZP_01264828	-103.5	2.9e-10	YP_663535	-127.5	7.4e-09	NP_924790	-250.9	0.059
YP_523379	576.8	6.1e-172													YP_344571	-103.6	3e-10	ZP_01261814	-127.6	7.5e-09	YP_474741	-253.6	0.085
ZP_01131220	575.8	1.2e-171													YP_303472	-103.7	3e-10	NP_966585	-127.7	7.6e-09	YP_477157	-253.8	0.088
YP_691816	573.7	5.2e-171													YP_470293	-103.7	3e-10	ZP_01474635	-127.8	7.7e-09	YP_755062	-261.6	0.25
ZP_01611672	573.7	5.3e-171													YP_898689	-104	3.1e-10	ZP_01003788	-128	7.9e-09
YP_529000	571.8	1.8e-170													YP_763437	-104.1	3.2e-10	ZP_00955439	-128.1	8e-09
YP_659784	571.7	2.1e-170													YP_666786	-104.9	3.5e-10	ZP_00962874	-128.1	8e-09
YP_065605	571.2	2.8e-170													NP_841334	-105.4	3.8e-10	YP_759200	-128.7	8.7e-09
ZP_01189338	570.1	6.3e-170													ZP_01777476	-105.4	4e-10	YP_001262852	-129.1	9.1e-09
YP_250745	570	6.9e-170													YP_001002248	-105.4	4e-10	YP_277600	-129.2	9.3e-09
NP_631283	569.8	7.9e-170													ZP_01111421	-105.4	4e-10	YP_154184	-129.2	9.3e-09
YP_290283	569.7	8.4e-170													NP_903201	-105.4	4.3e-10	YP_075805	-129.4	9.5e-09
NP_939628	568.6	1.8e-169													YP_001037093	-105.4	4.9e-10	ZP_01583199	-129.7	1e-08
YP_001340704	567.7	3.3e-169													YP_001320903	-105.4	5.2e-10	ZP_01538484	-129.8	1e-08
ZP_01524199	567.3	4.3e-169													YP_314361	-105.4	5.6e-10	ZP_01513089	-130.2	1.1e-08
NP_738264	567	5.2e-169													YP_674308	-105.4	5.6e-10	YP_994883	-130.3	1.1e-08
NP_905503	564.9	2.2e-168													YP_507835	-105.4	5.9e-10	YP_584246	-130.4	1.1e-08
ZP_01631175	564.7	2.6e-168													ZP_01418515	-105.4	6.1e-10	YP_032475	-131	1.2e-08
ZP_01311327	564.4	3.1e-168													YP_001021182	-105.4	6.9e-10	YP_001053773	-131.2	1.2e-08
NP_228675	563.9	4.6e-168													ZP_00952399	-105.4	7.9e-10	ZP_00135198	-131.2	1.2e-08
YP_943253	562.7	1e-167													YP_903759	-105.4	8.7e-10	ZP_00821856	-131.3	1.2e-08
YP_878610	562.2	1.5e-167													YP_154183	-105.4	9.4e-10	ZP_00829509	-131.4	1.2e-08
ZP_01730697	558.4	2.1e-166													YP_751984	-105.4	1e-09	YP_033870	-131.8	1.3e-08
ZP_00518027	558.3	2.1e-166													ZP_01156526	-105.4	1.1e-09	NP_418596	-131.8	1.3e-08
YP_754532	553.8	4.9e-165													YP_198598	-105.4	1.1e-09	ZP_00727634	-131.8	1.3e-08
NP_347688	552.4	1.3e-164													YP_498602	-105.4	1.2e-09	ZP_00699458	-131.8	1.3e-08
NP_719658	547	5.7e-163													ZP_01745101	-105.4	1.3e-09	NP_839718	-131.8	1.3e-08
YP_001087355	546.2	9.5e-163													YP_726820	-105.4	1.4e-09	YP_498601	-132	1.3e-08
ZP_01621819	545.1	2.1e-162													YP_928895	-105.4	1.6e-09	NP_458800	-132.6	1.5e-08
YP_735625	544.4	3.5e-162													YP_693921	-105.4	1.7e-09	NP_463225	-132.6	1.5e-08
NP_682974	544.2	4e-162													YP_747188	-105.4	2.1e-09	ZP_01745102	-132.7	1.5e-08
ZP_01778733	543.5	6.3e-162													YP_732737	-105.4	2.2e-09	ZP_01950960	-133.1	1.6e-08
YP_446334	542.3	1.5e-161													YP_196767	-105.4	2.2e-09	YP_338816	-133.4	1.6e-08
YP_721678	542	1.7e-161													YP_001305879	-105.4	2.3e-09	NP_386229	-133.9	1.7e-08
NP_712253	542	1.8e-161													NP_386230	-105.4	2.4e-09	ZP_01173252	-134.3	1.8e-08
YP_871302	541.5	2.6e-161													ZP_00930453	-105.4	2.6e-09	ZP_01445715	-134.4	1.9e-08
YP_001308186	539.4	1.1e-160													YP_001066484	-105.4	2.6e-09	ZP_01035215	-134.5	1.9e-08
YP_067281	538.1	2.7e-160													YP_868244	-105.4	2.7e-09	YP_436474	-134.8	2e-08
ZP_01704668	537.7	3.6e-160													ZP_01304309	-105.4	2.7e-09	YP_088812	-134.9	2e-08
YP_001052189	537.1	5.2e-160													YP_001092699	-105.4	2.8e-09	NP_931742	-134.9	2e-08
NP_439977	536.5	8e-160													ZP_01540075	-105.4	2.9e-09	NP_871189	-135.6	2.2e-08
ZP_01467133	536.4	8.5e-160													YP_564202	-105.4	3e-09	ZP_01505592	-137.4	2.8e-08
YP_001179669	536.2	9.8e-160													NP_716238	-105.4	3.1e-09	YP_917434	-137.7	2.9e-08
NP_844475	536	1.1e-159													ZP_01513088	-105.4	3.3e-09	NP_874169	-137.9	3e-08
YP_926296	535.8	1.3e-159													ZP_01704084	-105.4	3.9e-09	ZP_00998279	-138.1	3.1e-08
YP_752075	535.8	1.3e-159													YP_757254	-105.4	4e-09	YP_052018	-138.3	3.2e-08
YP_476585	535.6	1.5e-159													ZP_01224414	-105.4	4.4e-09	YP_903758	-138.7	3.3e-08
YP_801211	535.5	1.6e-159													ZP_01017668	-105.4	4.4e-09	YP_166573	-139	3.5e-08
NP_220711	535.4	1.7e-159													YP_459155	-105.4	4.6e-09	YP_198599	-139.5	3.7e-08
ZP_01380118	534.9	2.5e-159													YP_001048958	-105.4	4.6e-09	ZP_01114504	-139.5	3.7e-08
ZP_01704669	534.7	2.7e-159													YP_001327686	-105.4	5.1e-09	YP_559405	-139.5	3.7e-08
YP_001095512	534.6	2.9e-159													YP_559406	-105.4	5.1e-09	YP_989205	-140.2	4.1e-08
YP_564071	534.3	3.6e-159													NP_966584	-105.4	5.3e-09	YP_001344370	-140.7	4.4e-08
ZP_00340162	534	4.4e-159													YP_626110	-105.4	5.5e-09	YP_454020	-141.4	4.8e-08
ZP_01187239	533.9	5e-159													YP_001262853	-105.4	5.9e-09	YP_523548	-142.3	5.4e-08
YP_246549	533.5	6.3e-159													ZP_01505591	-105.4	6e-09	NP_240371	-142.7	5.7e-08
ZP_01543128	533.3	7.3e-159													ZP_01173251	-105.4	6.3e-09	YP_001175097	-142.9	5.9e-08
YP_735624	532.2	1.6e-158													YP_506061	-105.4	6.5e-09	ZP_01133548	-143.3	6.2e-08
NP_360089	532	1.8e-158													YP_001241930	-105.4	6.7e-09	ZP_01784247	-143.4	6.3e-08
ZP_00153495	531.8	2.1e-158													ZP_01450462	-105.4	6.8e-09	ZP_01304310	-143.7	6.5e-08
NP_719657	531.1	3.5e-158													YP_442762	-105.4	7.1e-09	NP_245055	-144.3	7.1e-08
YP_474954	530.8	4.3e-158													YP_584247	-105.4	7.9e-09	YP_470292	-144.7	7.5e-08
YP_752074	530.7	4.5e-158													YP_369344	-105.4	9.9e-09	YP_944521	-145.7	8.5e-08
ZP_01347773	530.1	6.8e-158													YP_286178	-105.4	1e-08	ZP_01737930	-146	8.9e-08
NP_971317	529.9	7.6e-158													ZP_01557767	-105.4	1e-08	YP_001099574	-146.2	9.2e-08
YP_001095511	529.2	1.3e-157													YP_773633	-105.4	1e-08	ZP_00960042	-146.3	9.2e-08
YP_871301	529.1	1.4e-157													ZP_01604053	-105.4	1.1e-08	ZP_00930452	-147.5	1.1e-07
YP_564072	527.8	3.3e-157													ZP_00960041	-105.4	1.1e-08	YP_001066483	-147.5	1.1e-07
ZP_01603047	527.7	3.6e-157													ZP_01352051	-105.4	1.3e-08	YP_674307	-147.6	1.1e-07
YP_320925	525.9	1.3e-156													ZP_01570993	-105.4	1.5e-08	YP_665758	-148	1.2e-07
YP_698454	525.7	1.5e-156													YP_001099573	-105.4	1.7e-08	ZP_01156527	-148.4	1.2e-07
NP_486512	525.3	2e-156													YP_917433	-105.4	1.7e-08	YP_573334	-148.8	1.3e-07
YP_632164	522.1	1.7e-155													YP_222084	-105.4	2.2e-08	YP_617290	-149.4	1.4e-07
ZP_01543129	520.8	4.2e-155													NP_539527	-105.4	2.2e-08	ZP_01222448	-149.5	1.4e-07
NP_781349	519.9	8.3e-155													YP_414788	-105.4	2.2e-08	YP_442763	-149.7	1.5e-07
YP_446333	519.5	1.1e-154													ZP_01439750	-105.4	2.2e-08	ZP_01741459	-150.8	1.7e-07
YP_926295	517.8	3.3e-154													YP_505688	-105.4	2.3e-08	NP_355012	-151.2	1.8e-07
ZP_00108710	512.4	1.4e-152													YP_001119571	-105.4	2.5e-08	ZP_01041284	-151.5	1.9e-07
NP_602376	503.2	8.4e-150													YP_353432	-105.4	3e-08	ZP_00991947	-151.9	2e-07
NP_971316	501.1	3.6e-149													YP_001043877	-105.4	3e-08	ZP_01751064	-152.6	2.1e-07
YP_643484	500.8	4.5e-149													NP_244021	-105.4	3.1e-08	YP_131447	-152.7	2.2e-07
NP_925120	500.2	6.9e-149													ZP_01035216	-105.4	3.2e-08	YP_001156061	-153	2.3e-07
EDK87546	499.5	1.1e-148													NP_103040	-105.4	3.5e-08	ZP_00952398	-153.3	2.4e-07
NP_712252	496.8	7.4e-148													YP_001167093	-105.4	3.9e-08	NP_519344	-153.7	2.5e-07
YP_801212	494.6	3.2e-147													ZP_01003789	-105.4	3.9e-08	NP_878392	-155.2	3.1e-07
ZP_01615405	492.5	1.4e-146													ZP_01045690	-105.4	4.1e-08	YP_064827	-155.4	3.1e-07
ZP_01216362	489.6	1.1e-145													NP_355013	-105.4	5.8e-08	ZP_01662516	-157.1	4e-07
YP_047500	488	3.3e-145													ZP_00998280	-105.4	6e-08	NP_103039	-157.2	4e-07
YP_933773	486.1	1.2e-144													YP_781102	-105.4	6.3e-08	YP_459156	-157.4	4.1e-07
NP_907056	485.3	2.1e-144													ZP_01449109	-105.4	6.8e-08	ZP_01418514	-159.1	5.2e-07
YP_610313	483.7	6.3e-144													NP_698395	-105.4	7.3e-08	YP_768834	-159.5	5.5e-07
YP_283489	483	1.1e-143													ZP_01445716	-105.4	8.7e-08	NP_539528	-160.1	5.9e-07
NP_325899	482.3	1.7e-143													YP_545696	-105.4	8.9e-08	YP_357672	-160.2	6e-07
YP_271476	478	3.3e-142													ZP_01552316	-105.4	9.6e-08	YP_222083	-160.4	6.1e-07
YP_001270016	477	6.7e-142													YP_318955	-105.4	9.9e-08	YP_414787	-160.4	6.1e-07
YP_001281254	476.7	8.4e-142													YP_617291	-105.4	1.2e-07	NP_698394	-160.4	6.1e-07
ZP_01114223	476.2	1.1e-141													ZP_01055189	-105.4	2.1e-07	ZP_01227114	-161.7	7.4e-07
NP_895127	473.5	7.4e-141													ZP_01347231	-105.4	2.5e-07	YP_112847	-163.4	9.3e-07
YP_901293	472.7	1.3e-140													YP_577967	-105.4	2.7e-07	NP_244020	-165.4	1.2e-06
ZP_01123138	472.4	1.6e-140													YP_247184	-105.4	3e-07	YP_114412	-165.5	1.2e-06
ZP_01470695	472.2	1.9e-140													YP_573333	-105.4	3e-07	YP_589006	-166.3	1.4e-06
YP_001232166	470.3	6.7e-140													ZP_01227113	-105.4	3.3e-07	YP_631375	-166.7	1.4e-06
YP_581712	468.8	1.9e-139													ZP_01755696	-105.4	3.8e-07	YP_001320902	-167.9	1.7e-06
ZP_01079630	467.8	3.8e-139													YP_682216	-105.4	3.8e-07	ZP_01439751	-168.8	1.9e-06
YP_265408	467.4	5.1e-139													NP_220514	-105.4	3.9e-07	AAO27215	-170.9	2.5e-06
YP_001016706	467.3	5.5e-139													ZP_01741460	-105.4	3.9e-07	YP_773632	-171.6	2.8e-06
ZP_01114222	465.4	2.1e-138													YP_067079	-105.4	4e-07	YP_001167094	-173.1	3.4e-06
ZP_01389233	465.2	2.3e-138													NP_773149	-105.4	4.3e-07	YP_353431	-173.4	3.5e-06
ZP_01374934	463.8	6.3e-138													ZP_00339883	-105.4	4.8e-07	YP_001043876	-173.4	3.5e-06
ZP_01085654	461.2	3.8e-137													ZP_01379508	-105.4	4.9e-07	ZP_01557766	-173.5	3.6e-06
ZP_01774029	460.8	4.8e-137													NP_359801	-105.4	5.5e-07	YP_466726	-181.7	1.1e-05
ZP_01594128	459.1	1.7e-136													ZP_01751063	-105.4	5.8e-07	ZP_01313404	-182.1	1.1e-05
YP_001016294	456.2	1.2e-135													YP_166572	-105.4	6.1e-07	YP_369343	-185.4	1.8e-05
YP_167827	452.3	1.9e-134													ZP_00153226	-105.4	6.2e-07	ZP_01570994	-186.8	2.1e-05
NP_860387	451	4.6e-134													YP_759199	-105.4	9e-07	YP_844322	-187.6	2.4e-05
ZP_01224513	449.9	9.5e-134													ZP_01583200	-105.4	1e-06	YP_001119570	-189	2.9e-05
ZP_01034010	445.4	2.1e-132													YP_613950	-105.4	1.3e-06	YP_693920	-191.3	3.9e-05
YP_612763	440.8	5.2e-131													ZP_01548256	-105.4	2.2e-06	YP_626111	-193.3	5.1e-05
YP_511934	439	1.8e-130													YP_072652	-105.4	2.4e-06	ZP_01718958	-196.9	8.4e-05
ZP_01749791	437.7	4.4e-130													AAO27216	-105.4	2.5e-06	ZP_01550214	-199.4	0.00012
YP_544198	435.3	2.3e-129													YP_709645	-105.4	2.7e-06	ZP_01617094	-204.5	0.00023
ZP_01056077	432.1	2.1e-128													NP_212337	-105.4	3e-06	YP_709646	-209.7	0.00046
ZP_01442960	430	9.2e-128													YP_075806	-105.4	3.3e-06	YP_072653	-210	0.00048
ZP_01585677	430	9.6e-128													YP_741419	-105.4	1.8e-05	NP_212338	-211	0.00055
ZP_00960713	429.2	1.7e-127													ZP_00962873	-105.4	8.5e-05	YP_944103	-212.8	0.00071
ZP_01736485	428.4	2.9e-127													ZP_00955438	-105.4	0.00015	NP_971939	-214.5	0.00089
ZP_01001985	426.6	9.9e-127													YP_511115	-105.4	0.00024	NP_218554	-224.7	0.0035
YP_683161	426.5	1e-126																ZP_01017669	-235.8	0.015
ZP_01748770	425.3	2.4e-126
YP_001169001	404	6.3e-120
YP_001041961	402.6	1.7e-119
YP_354482	401.4	3.7e-119
YP_806306	397.7	4.8e-118
ZP_00879016	386.6	1.1e-114
ZP_01626132	372.9	1.5e-110
YP_396154	366.2	1.4e-108
YP_814873	300.9	7e-89
[truncated: 1 more columns]

## Sheet: SPFH1b-HMM
HMMer 2.3.2 output [HMM has been calibrated; E values are empirical estimates]
Scores for complete sequences (score includes all domains)
Query HMM: SPFH1b-HMM (generated with 95 sequences)
SPFH1a			SPFH1b			SPFH2a			SPFH2b			SPFH2c			SPFH3a			SPFH3b			SPFH4			SPFH5			SPFH6			SPFH7			SPFH8			SPFH9			SPFH10			SPFH11a			SPFH11b			SPFH12
AC-No.	Score	E value	AC-No.	Score	E value	AC-No.	Score	E value	AC-No.	Score	E value	AC-No.	Score	E value	AC-No.	Score	E value	AC-No.	Score	E value	AC-No.	Score	E value	AC-No.	Score	E value	AC-No.	Score	E value	AC-No.	Score	E value	AC-No.	Score	E value	AC-No.	Score	E value	AC-No.	Score	E value	AC-No.	Score	E value	AC-No.	Score	E value	AC-No.	Score
YP_001306564	238.7	3.7e-70	YP_582959	656.1	2.9e-196	YP_076706	-106.2	9.8e-08	ZP_01004349	-159.2	0.00027	NP_867388	-152.1	4.6e-05	YP_528137	-62.1	3.3e-10	ZP_01264829	-11.9	1.1e-13	YP_001324455	-80.5	3.2e-09	ZP_01360682	-188.4	0.029	NP_815489	-101.8	4.3e-08	ZP_01772136	-79.3	5.1e-10	NP_952136	-188.3	0.059	YP_172403	339.3	2.2e-101	YP_634664	-164.5	0.00019	NP_867633	-187.9	0.0052	YP_828276	-134.8	1.1e-06	YP_383057	-199.2
NP_228675	230.6	1e-67	ZP_01453244	654.9	6.6e-196	YP_825815	-116	4.7e-07	ZP_01014432	-159.8	0.0003	ZP_01611500	-175.9	0.0021	YP_855469	-63.4	4.2e-10	YP_498601	-40.1	9.9e-12	YP_382384	-115.7	8.9e-07	NP_813466	-193.1	0.061	NP_691804	-105.1	7.3e-08	ZP_01062458	-82.9	9e-10	YP_290874	-191.6	0.1	YP_358242	0.9	1.7e-15	YP_949172	-195.1	0.026	YP_001276552	-190.6	0.0079	ZP_00768347	-136.3	1.4e-06	ZP_00567713	-201.6
ZP_01524199	221.3	6.3e-65	YP_001265579	653.9	1.4e-195	YP_590478	-117.4	6e-07	YP_315976	-162.2	0.00044	ZP_01644809	-175.9	0.0021	YP_001143093	-67.6	8.1e-10	ZP_01523449	-43.2	1.7e-11	EDK89170	-116.3	9.9e-07	NP_469755	-194.6	0.078	ZP_01372821	-106.1	8.5e-08	ZP_01733724	-84	1.1e-09	YP_900818	-191.8	0.1	ZP_01853815	-2	2.8e-15	YP_001363859	-202.2	0.08	ZP_01529548	-192.1	0.01	ZP_01517037	-142.7	3.8e-06	ZP_01663403	-206.4
ZP_01778733	201.3	6.3e-59	ZP_01616503	651.1	9.8e-195	YP_146193	-119.7	8.6e-07	YP_001240744	-164.4	0.00063	ZP_01857078	-177.4	0.0026	ZP_01450462	-75.2	2.7e-09	YP_427289,	-54.8	1e-10	ZP_00367522	-121.3	2.2e-06	ZP_01089260	-195.1	0.085	ZP_00602863	-107.3	1e-07	ZP_01049699	-85.2	1.3e-09	ZP_01594659	-192.7	0.12	NP_772269	-17.5	3.2e-14	ZP_01580520	-203	0.091	ZP_01517038	-209.1	0.15	NP_867632	-145.2	5.6e-06	YP_001243001	-208.9
YP_947932	153.6	1.5e-44	ZP_01501226	651	1e-194	EDK89372	-121.3	1.1e-06	ZP_01132344	-169.4	0.0014	YP_960956	-178.8	0.0033	YP_663534	-76.7	3.5e-09	YP_001416565	-56.1	1.3e-10	ZP_00768473	-121.7	2.3e-06	NP_867166	-195.1	0.085	YP_244173	-109.3	1.4e-07	YP_001193359	-87.5	1.9e-09	YP_371576	-193.7	0.14	ZP_01548431	-28.1	1.8e-13	ZP_01692574	-209.2	0.25	ZP_01461360	-210.6	0.19	ZP_01529549	-161.8	7.9e-05	ZP_00107334	-210.5
ZP_01131220	149.9	1.9e-43	NP_842458	650.2	1.8e-194	YP_001124425	-124.6	1.9e-06	YP_926681	-169.7	0.0015	ZP_01116210	-180.3	0.0042	YP_267093	-78.6	4.7e-09	ZP_00971784	-56.3	1.3e-10	NP_395735	-123.2	3e-06	ZP_01724963	-195.4	0.089	YP_118104	-110.5	1.7e-07	YP_909371	-90	2.8e-09	ZP_01201424	-195.3	0.18	YP_525751	-28.7	1.9e-13	ZP_01054906	-210.8	0.31	ZP_00768346	-211.3	0.22	YP_001276551	-166.7	0.00018	ZP_01352662	-210.6
YP_001087355	149.8	2.1e-43	ZP_00418710	649.2	3.4e-194	ZP_00573863	-134.7	9.4e-06	ZP_01540968	-171.6	0.002	YP_631761	-180.3	0.0042	ZP_01133547	-79.5	5.5e-09	YP_781103	-56.3	1.3e-10	ZP_01515791	-124.6	3.7e-06	ZP_00778768	-195.7	0.093	YP_076633	-112.6	2.4e-07	ZP_00121264	-90.1	2.9e-09	ZP_01105887	-195.4	0.19	YP_606370	-30.2	2.5e-13	YP_435459	-214.9	0.59	YP_828275	-223.6	1.04	ZP_01461326	-176.8	0.00088	NP_485009	-210.7
YP_831669	148.1	6.6e-43	YP_605957	648.9	4.5e-194	NP_828520	-135.8	1.1e-05	ZP_01111725	-172.5	0.0023	ZP_01911385	-183	0.0065	NP_245054	-84.7	1.2e-08	YP_545695	-56.3	1.3e-10	ABS44670	-125.1	4e-06	ZP_01454957	-195.7	0.093	NP_641572	-113	2.6e-07	NP_695313	-90.1	2.9e-09	YP_383721	-196.8	0.23	ZP_00112323	-30.4	2.6e-13	YP_001241017	-218.6	1							YP_323473	-210.8
ZP_01421258	145.9	3.2e-42	ZP_00972390	648.8	4.6e-194	YP_952268	-138.6	1.8e-05	YP_983242	-173.9	0.0029	ZP_01466517	-184.2	0.0079	YP_610368	-84.9	1.3e-08	YP_303473	-56.6	1.4e-10	ZP_01472438	-125.2	4.1e-06	ZP_01720740	-195.7	0.094	YP_358966	-113.4	2.7e-07	YP_863313	-92	3.9e-09	ZP_01533506	-197.1	0.24	NP_349972	-33.4	4.1e-13	YP_472647	-219	1.01							YP_001309779	-217.8
ZP_01648542	144.9	6e-42	YP_748547	648.8	4.8e-194	YP_001034608	-139.6	2.1e-05	NP_457590	-175.6	0.0037	YP_528944	-190.3	0.021	YP_589007	-85.2	1.3e-08	YP_595051	-56.9	1.5e-10	YP_178337	-125.6	4.3e-06	YP_001308616	-195.9	0.096	NP_842851	-115.3	3.7e-07	YP_001035889	-97.4	9.3e-09	YP_623342	-198.1	0.28	YP_325133	-35	5.3e-13	YP_710796	-221.2	1.06							NP_102364	-221.8
YP_001159833	144.5	8.3e-42	ZP_00984021	648.7	5.2e-194	YP_830567	-140	2.2e-05	YP_734944	-176.8	0.0045	YP_001188871	-191	0.023	ZP_01538485	-85.3	1.4e-08	YP_198599	-58.9	2e-10	ZP_01069586	-125.6	4.3e-06	YP_210813	-196.5	0.11	ZP_00739991	-123	1.3e-06	ZP_00949626	-99	1.2e-08	YP_776158	-198.1	0.28	NP_484783	-37	7.3e-13	ZP_00572581	-222.7	1.09							ZP_01503333	-235.7
YP_001105977	142.3	3.6e-41	YP_776274	647.7	1e-193	ZP_01360495	-140	2.2e-05	YP_870627	-176.8	0.0046	YP_290889	-191.1	0.023	NP_871188	-85.9	1.5e-08	YP_459156	-60.2	2.5e-10	YP_001277242	-127.3	5.7e-06	YP_079876	-196.6	0.11	ZP_01273299	-123.4	1.4e-06	NP_269875	-99.5	1.3e-08	ZP_01368961	-198.5	0.3	YP_824706	-37.9	8.5e-13
ZP_01189338	140.2	1.7e-40	YP_411733	647	1.7e-193	ZP_01369181	-140.5	2.4e-05	NP_716997	-178	0.0055	NP_627497	-197.3	0.063	ZP_00821855	-85.9	1.5e-08	YP_747189	-60.5	2.6e-10	ZP_01704204	-127.8	6.2e-06	ZP_00538645	-197.3	0.12	ZP_01183374	-123.7	1.4e-06	ZP_00378093	-101.8	1.9e-08	YP_001276575	-199.5	0.36	ZP_00971460	-44.6	2.5e-12
ZP_01168123	138.4	5.7e-40	ZP_01506893	646.9	1.7e-193	YP_678860	-142.4	3.2e-05	YP_470631	-178	0.0055	YP_432301	-210.2	0.5	ZP_01307051	-86	1.5e-08	ZP_00055560	-60.7	2.7e-10	YP_732585	-128.9	7.4e-06	ZP_01173323	-199.3	0.17	ZP_01645099	-126.1	2.1e-06	ZP_00781171	-103.6	2.5e-08	ZP_01747878	-199.7	0.37	YP_777314	-45.1	2.7e-12
YP_712348	137.6	9.6e-40	ZP_01557057	646.6	2.1e-193	YP_885899	-144.2	4.3e-05	YP_752288	-178.3	0.0057	ZP_01201099	-213	0.77	YP_001341478	-87.1	1.8e-08	ZP_01041284	-60.9	2.8e-10	NP_716082	-129.6	8.2e-06	YP_253258	-200.7	0.21	YP_795406	-126.3	2.2e-06	YP_817370	-104.3	2.8e-08	ZP_01907309	-201	0.45	YP_373171	-45.2	2.7e-12
YP_480458	136.8	1.7e-39	YP_554224	646.6	2.2e-193	ZP_01091297	-146.2	5.9e-05	ZP_01704243	-178.7	0.0061	ZP_01060752	-217.8	1.6	YP_001053774	-87.6	2e-08	ZP_00418494	-61.6	3.1e-10	NP_897643	-130	8.8e-06	YP_175168	-201.1	0.22	ZP_01853922	-127.5	2.6e-06	ZP_01120067	-104.4	2.8e-08	ZP_00999710	-201.1	0.46	YP_624523	-45.2	2.7e-12
YP_459804	134.9	6.2e-39	YP_563195	645.7	4.1e-193	NP_266895	-146.6	6.4e-05	YP_001051449	-178.7	0.0062	YP_862661	-220.1	2.3	ZP_00204479	-87.6	2e-08	YP_411144	-62.2	3.4e-10	ZP_01005818	-130.8	1e-05	YP_416917	-202.4	0.27	YP_196569	-130	3.9e-06	EAQ42807	-109.1	6e-08	YP_942732	-202.2	0.55	ZP_00730310	-45.8	3e-12
YP_643484	133.7	1.5e-38	YP_001115794	645.2	5.5e-193	ZP_00540127	-147	6.8e-05	YP_769162	-179.9	0.0075	ZP_01050326	-224.2	4.2	ZP_00829508	-88.5	2.3e-08	YP_314362	-62.5	3.6e-10	YP_001017246	-131	1e-05	YP_679813	-203.5	0.32	YP_593931	-130.3	4.1e-06	ZP_00876052	-110	6.9e-08	ZP_01120233	-202.5	0.57	YP_001186692	-46.8	3.5e-12
NP_386910	126.6	2e-36	ZP_01604343	645	6.4e-193	YP_807344	-147.9	7.8e-05	ZP_01041034	-180.5	0.0081	ZP_00973490	-229.1	7.9	ZP_01111421	-88.6	2.3e-08	YP_610367	-62.7	3.7e-10	YP_001048824	-131.7	1.2e-05	YP_144314	-203.5	0.32	YP_146236	-132	5.3e-06	NP_266784	-112.5	1e-07	ZP_01579167	-202.6	0.58	ZP_01553951	-49.4	5.4e-12
YP_001328369	124.8	7e-36	ZP_01663966	645	6.6e-193	YP_001193213	-148.5	8.6e-05	YP_001093076	-181.8	0.01				ZP_00418493	-89.3	2.6e-08	YP_196768	-63	3.9e-10	YP_474740	-132.6	1.3e-05	ZP_01853076	-203.7	0.33	NP_785271	-132.7	6e-06	YP_001031937	-112.8	1.1e-07	YP_847177	-203.1	0.63	NP_644264	-55.1	1.3e-11
ZP_01077612	124.6	7.9e-36	ZP_01569134	644.6	8.5e-193	YP_808762	-149.4	9.9e-05	NP_771110	-181.8	0.01				NP_874170	-89.4	2.7e-08	YP_617290	-63.1	4e-10	ZP_01630307	-132.7	1.4e-05	ZP_01666630	-205.3	0.43	YP_303258	-133	6.3e-06	YP_808638	-112.8	1.1e-07	YP_001019443	-205.2	0.88	YP_548317	-56.8	1.7e-11
ZP_00829786	124.6	8.2e-36	YP_371469	644.5	9.2e-193	ZP_01722176	-150.7	0.00012	ZP_01746880	-182	0.01				YP_064828	-90.6	3.2e-08	YP_346259	-63.2	4e-10	YP_868093	-132.8	1.4e-05	YP_188716	-205.7	0.46	ZP_01041078	-133.4	6.7e-06	ZP_01105716	-113.7	1.2e-07	YP_001168430	-205.7	0.96	ZP_01582148	-61	3.4e-11
ZP_01474435	123.8	1.4e-35	YP_001093910	644.4	9.7e-193	ZP_00875371	-150.7	0.00012	YP_509736	-183.5	0.013				YP_001270072	-91	3.4e-08	YP_507836	-64.4	4.9e-10	ZP_00371477	-133.2	1.5e-05	YP_001320836	-205.8	0.47	YP_001124487	-134	7.3e-06	NP_720700	-115.3	1.6e-07	ZP_01049801	-206.1	1	ZP_01645354	-64.6	6.1e-11
YP_454378	123.8	1.4e-35	YP_158507	644.2	1.1e-192	ZP_01697149	-150.7	0.00012	NP_462114	-183.5	0.013				YP_718698	-91.4	3.6e-08	NP_229620	-65.2	5.5e-10	YP_477156	-133.5	1.5e-05	NP_390416	-207	0.56	ZP_00379010	-134.8	8.4e-06	ZP_01201246	-115.9	1.8e-07	ZP_01773323	-206.5	1.01	YP_245028	-73.7	2.6e-10
YP_290283	123.4	1.8e-35	NP_518923	643.9	1.4e-192	NP_390979	-151.8	0.00014	NP_770020	-184.4	0.015				ZP_00204741	-91.4	3.6e-08	YP_001244698	-65.2	5.5e-10	YP_731002	-133.8	1.6e-05	NP_242223	-207.6	0.62	ZP_00566947	-136	1e-05				YP_682277	-207.3	1.02	YP_628694	-95.1	8e-09
ZP_00822408	123.3	2e-35	YP_269399	643.7	1.6e-192	YP_177441	-151.9	0.00015	NP_417523	-188.1	0.027				ZP_01167595	-92.2	4.1e-08	YP_001262852	-65.2	5.5e-10	ZP_01533883	-134	1.7e-05	YP_001113823	-207.8	0.64	YP_507210	-137	1.2e-05				ZP_01741358	-207.5	1.03	ZP_01691226	-115.4	2.1e-07
ZP_01160185	123.3	2e-35	YP_926901	643.5	1.8e-192	ZP_01130538	-152	0.00015	ZP_00731262	-188.1	0.027				YP_272869	-92.4	4.3e-08	YP_272870	-65.2	5.6e-10	YP_562073	-134.7	1.9e-05	NP_867226	-208.2	0.68	NP_739266	-139.7	1.8e-05				NP_388502	-208.3	1.04	NP_441437	-132.2	3e-06
YP_001007241	123.2	2.1e-35	YP_742328	642.6	3.4e-192	ZP_01184581	-152.6	0.00017	ZP_00698985	-189.2	0.033				YP_454019	-93.2	4.9e-08	NP_841333	-65.3	5.7e-10	NP_892600	-135.2	2e-05	ZP_01852693	-208.3	0.69	YP_001089745	-141.1	2.3e-05				ZP_01444489	-208.9	1.06	NP_712209	-146.7	3.1e-05
NP_797184	123.1	2.2e-35	YP_675904	640.7	1.3e-191	YP_224942	-153.3	0.00018	ZP_01692043	-190.9	0.043				NP_458799	-93.5	5.1e-08	NP_966585	-65.5	5.8e-10	ZP_00109872	-136.7	2.6e-05	YP_001037285	-209.3	0.8	YP_928746	-142.2	2.7e-05				ZP_01754956	-209.6	1.08	YP_001139885	-157.5	0.00017
ZP_01260864	122.9	2.5e-35	YP_623269	640	2.1e-191	YP_001137639	-153.3	0.00018	ZP_01754512	-192.1	0.052				YP_001048958	-93.7	5.3e-08	YP_001270071	-66.6	7e-10	NP_898000	-138.7	3.5e-05	NP_692880	-209.7	0.86	ZP_01719802	-142.6	2.9e-05				YP_916728	-209.8	1.08	YP_227315	-158.2	0.00019
YP_675277	122.5	3.5e-35	ZP_01947394	638.3	6.9e-191	ZP_01906365	-153.6	0.00019	ZP_01054959	-197.6	0.13				NP_760224	-94.2	5.7e-08	ZP_01548255	-67.1	7.5e-10	YP_001008933	-139.4	4e-05	ZP_01368791	-210	0.91	ZP_01419516	-142.9	3.1e-05				YP_509792	-210	1.09
ZP_00879016	122.3	3.9e-35	YP_001423940	638.3	6.9e-191	YP_172317	-156.1	0.00029	YP_918430	-205.7	0.46				NP_935862	-94.2	5.7e-08	YP_898688	-67.5	8e-10	YP_001090733	-139.4	4e-05	ZP_01688659	-211.7	1.02	YP_504875	-143.1	3.1e-05				ZP_01158044	-210.1	1.09
ZP_01233476	122.2	4.2e-35	ZP_01309156	638.3	6.9e-191	ZP_01619474	-158.5	0.00043	ZP_01692042	-207.8	0.64				NP_463224	-94.2	5.7e-08	YP_666787	-67.5	8e-10	ZP_01125171	-139.7	4.1e-05	YP_301273	-212.2	1.03	YP_498466	-144.4	3.9e-05				ZP_01002644	-210.9	2.02
YP_207914	121.1	9.2e-35	YP_957413	634.7	8e-190	NP_843092	-159	0.00046	YP_001260516	-214.6	1.9				YP_032476	-94.4	5.8e-08	YP_763438	-69	1e-09	ZP_01468636	-139.9	4.3e-05	YP_074349	-212.6	1.04	YP_289498	-145.1	4.4e-05				YP_801737	-210.9	2.02
YP_887470	120.4	1.5e-34	YP_125330	634.4	1e-189	ZP_01470514	-159	0.00046	YP_614189	-220.4	4.6				YP_205704	-94.6	6e-08	YP_001241929	-69.1	1e-09	ZP_01623514	-140.5	4.7e-05	YP_008736	-213.5	1.06	YP_270130	-145.8	4.8e-05				YP_001042818	-211.3	2.03
ZP_00992543	120.3	1.6e-34	YP_001185974	634.1	1.2e-189	ZP_01172654	-159.9	0.00053	ZP_01581646	-221.8	5.6				NP_878391	-94.9	6.3e-08	YP_932439	-70	1.2e-09	ZP_00369345	-141.2	5.3e-05	ZP_01090284	-217	2.07	NP_966265	-146.6	5.5e-05				YP_613812	-212	2.06
YP_001362815	120.2	1.7e-34	YP_523405	633.5	1.9e-189	NP_244367	-160.2	0.00056							ZP_01078520	-95.1	6.6e-08	YP_286177	-70.5	1.3e-09	YP_891505	-141.4	5.4e-05				ZP_00372642	-146.7	5.6e-05				NP_713928	-212.5	2.08
YP_923769	120.1	1.8e-34	YP_314248	633.3	2.2e-189	YP_603917	-161.8	0.00072							ZP_01611278	-95.1	6.6e-08	ZP_01304310	-70.5	1.3e-09	YP_376448	-143.5	7.5e-05				YP_227075	-148.3	7.3e-05				ZP_01062046	-212.6	2.08
YP_610313	119.7	2.3e-34	YP_001074859	632.5	3.7e-189	ZP_01123819	-163.7	0.00098							YP_033871	-95.1	6.6e-08	YP_865489	-70.6	1.3e-09	ZP_01374449	-144.4	8.8e-05				YP_001139639	-148.3	7.3e-05				NP_696091	-212.6	2.09
YP_047500	119.7	2.4e-34	YP_943035	631.4	7.8e-189	NP_813131	-164.3	0.0011							YP_346258	-95.1	6.6e-08	YP_001305878	-71.6	1.5e-09	YP_377811	-146	0.00011				ZP_01576634	-149.7	9e-05				YP_352316	-213	3
NP_245826	119.7	2.5e-34	YP_343637	631.3	8.6e-189	YP_730654	-165.2	0.0012							YP_338815	-95.8	7.3e-08	ZP_01055190	-72.2	1.7e-09	YP_754829	-146.2	0.00012				YP_615274	-150.7	0.00011				ZP_01387660	-213.4	3.02
NP_295866	119.5	2.7e-34	YP_495684	631.1	9.7e-189	ZP_01353291	-166.6	0.0015							ZP_00650901	-96.7	8.5e-08	NP_773148	-72.4	1.8e-09	ZP_01086354	-146.6	0.00013				YP_001104858	-151.6	0.00012				ZP_01058574	-214	3.06
NP_712253	119.2	3.3e-34	YP_391216	630.9	1.1e-188	YP_321915	-169.1	0.0023							YP_052019	-96.8	8.7e-08	ZP_01045691	-73.6	2.1e-09	YP_751719	-146.7	0.00013				NP_629190	-153.4	0.00016				YP_633721	-214.4	3.08
YP_581712	119.2	3.4e-34	YP_440000	629.3	3.4e-188	ZP_00380699	-170.1	0.0027							NP_660876	-97.1	9e-08	YP_741420	-73.6	2.1e-09	ZP_01469978	-147	0.00013				ZP_01109167	-153.6	0.00017				YP_973046	-214.7	3.09
YP_265408	119.2	3.4e-34	ZP_00992967	629.3	3.5e-188	NP_488566	-170.5	0.0029							YP_131448	-97.1	9.1e-08	ZP_01777477	-73.8	2.2e-09	YP_721602	-147.5	0.00014				ZP_01362431	-154.7	0.0002				ZP_01037956	-215.4	4.04
YP_975153	119	3.7e-34	ZP_01388778	628.7	5.2e-188	YP_001361853	-170.5	0.0029							ZP_01162355	-97.3	9.3e-08	YP_318954	-74.2	2.3e-09	NP_682550	-147.7	0.00015				YP_862381	-155.5	0.00023				YP_001038170	-215.5	4.05
YP_132692	118.8	4.5e-34	YP_001003226	627.4	1.3e-187	YP_210538	-171.3	0.0033							YP_001344371	-97.4	9.5e-08	ZP_00998279	-74.2	2.3e-09	ZP_01603461	-147.7	0.00015				YP_001262628	-156.3	0.00026				NP_242671	-216.5	5.02
NP_699282	118.5	5.4e-34	YP_550353	626.8	2e-187	ZP_01648802	-172	0.0037							NP_641491	-97.5	9.6e-08	YP_577966	-75.5	2.9e-09	YP_325521	-148.1	0.00016				YP_459290	-157.3	0.00031				ZP_01750825	-216.5	5.02
YP_001340704	118.4	6e-34	YP_001231657	625.5	4.8e-187	YP_001319988	-173.4	0.0046							YP_199551	-97.6	9.8e-08	YP_391360	-76.5	3.4e-09	YP_394385	-148.5	0.00017				NP_940322	-157.4	0.00031				NP_522855	-217.9	6.04
ZP_00995345	118	7.9e-34	YP_132563	624.1	1.3e-186	NP_691126	-174	0.0051							ZP_01237171	-97.7	1e-07	YP_032475	-77.8	4.1e-09	YP_001014366	-148.9	0.00018				NP_813105	-158.6	0.00038				ZP_01355444	-218.7	7.03
ZP_01222619	117.8	8.6e-34	NP_103398	623.2	2.3e-186	YP_720263	-174.4	0.0054							YP_277599	-97.9	1e-07	NP_902983	-78.5	4.6e-09	ZP_00531293	-149.1	0.00019				NP_824402	-162.7	0.00072				ZP_01725078	-218.7	7.03
NP_889162	117.5	1.1e-33	ZP_01220626	622.2	4.9e-186	ZP_01906366	-176.4	0.0074							YP_868244	-98	1e-07	YP_967723	-79	5.1e-09	YP_801932	-150.9	0.00025				EAQ41150	-163.4	0.00081				YP_286951	-219.1	7.07
YP_115499	117.5	1.1e-33	YP_432779	621.6	7.3e-186	YP_355575	-178.4	0.01							YP_732737	-98.2	1.1e-07	ZP_01347232	-79.7	5.6e-09	NP_906359	-151.1	0.00026				ZP_01692402	-167.7	0.0016				ZP_00956960	-219.5	8.02
YP_757451	117.5	1.1e-33	NP_437654	621.5	7.8e-186	YP_720262	-182	0.018							YP_564202	-98.4	1.1e-07	YP_166573	-80	5.9e-09	YP_477965	-151.2	0.00026				YP_817350	-179.1	0.01				ZP_00963983	-219.5	8.02
YP_049302	117.4	1.1e-33	YP_001313253	620.9	1.2e-185	NP_627802	-182.3	0.019							ZP_01645219	-98.6	1.2e-07	ZP_01156527	-80	5.9e-09	ZP_00110558	-151.6	0.00028				NP_346550	-179.7	0.011				YP_585600	-219.7	8.05
ZP_01950829	117.4	1.1e-33	YP_981229	620.4	1.6e-185	ZP_01619473	-183.2	0.022							ZP_01737929	-98.9	1.2e-07	YP_344570	-80	5.9e-09	YP_001093108	-151.7	0.00028										ZP_01361048	-220.2	9.02
ZP_01439096	117.3	1.2e-33	NP_953476	620.3	1.8e-185	YP_321916	-183.2	0.022							ZP_01222449	-98.9	1.2e-07	ZP_01125752	-80.1	6e-09	NP_859981	-153.4	0.00037										YP_168194	-220.5	9.05
YP_001175700	117.3	1.2e-33	YP_472009	620.2	1.9e-185	NP_488568	-185	0.029							YP_244260	-99	1.2e-07	YP_157691	-82.9	9.3e-09	ZP_01079694	-153.5	0.00038										ZP_01583258	-220.6	9.07
NP_931025	117	1.5e-33	YP_574812	619.8	2.5e-185	YP_730653	-190.9	0.076							ZP_01615173	-99	1.2e-07	YP_247183	-83	9.5e-09	ZP_01372792	-153.9	0.0004										ZP_01662115	-220.7	9.09
YP_341759	116.9	1.7e-33	YP_461600	618.3	7.3e-185	ZP_01470513	-193.2	0.11							ZP_01950957	-99.2	1.3e-07	ZP_00153227	-83.2	9.8e-09	YP_001131179	-154.2	0.00042
NP_969473	116.8	1.7e-33	NP_800616	615.9	3.8e-184	YP_172318	-194.6	0.14							ZP_01704084	-99.3	1.3e-07	ZP_01003788	-83.9	1.1e-08	NP_874874	-154.7	0.00046
YP_691816	116.5	2.2e-33	ZP_01260008	615.9	3.9e-184	YP_001222848	-197.3	0.21							ZP_00991948	-99.4	1.3e-07	ZP_00339884	-83.9	1.1e-08	YP_460914	-155	0.00048
YP_718783	116.5	2.2e-33	ZP_01474698	615.9	3.9e-184	ZP_01123818	-198.2	0.24							ZP_01114503	-101.3	1.8e-07	YP_067080	-84.4	1.2e-08	YP_477373	-155	0.00048
ZP_00132574	116.5	2.2e-33	YP_383781	613.7	1.8e-183										YP_932438	-101.4	1.8e-07	ZP_01615172	-84.5	1.2e-08	ZP_01690000	-155.2	0.0005
YP_001281254	116.3	2.5e-33	YP_575703	613.5	2e-183										ZP_00971783	-101.5	1.8e-07	ZP_01755697	-84.9	1.3e-08	ZP_00107392	-155.5	0.00052
NP_356850	116.2	2.7e-33	YP_357369	611.1	1.1e-182										NP_839717	-101.7	1.9e-07	ZP_01167596	-85.8	1.5e-08	NP_440089	-155.9	0.00055
YP_632164	115.9	3.3e-33	NP_889329	610	2.3e-182										ZP_01784248	-102.1	2e-07	YP_001186138	-86.4	1.6e-08	NP_207046	-155.9	0.00055
ZP_01644243	115.8	3.7e-33	ZP_01775402	609.7	2.8e-182										NP_418595	-102.2	2.1e-07	YP_033870	-86.6	1.7e-08	YP_626992	-155.9	0.00055
YP_222887	115.7	3.9e-33	ZP_01160239	606.7	2.1e-181										ZP_00727633	-102.2	2.1e-07	YP_154184	-86.6	1.7e-08	NP_222954	-155.9	0.00055
YP_418319	115.7	3.9e-33	YP_375208	606.2	3.1e-181										ZP_00699459	-102.2	2.1e-07	ZP_01379509	-86.6	1.7e-08	ZP_01728178	-156.1	0.00057
YP_001104711	115.3	5.1e-33	ZP_01233547	602	5.7e-180										YP_154727	-103	2.3e-07	ZP_01035215	-87.2	1.9e-08	NP_485338	-157.2	0.00068
YP_953572	115.2	5.2e-33	YP_844599	601.1	1.1e-179										YP_001175096	-103	2.3e-07	NP_220515	-87.5	2e-08	EAQ41493	-157.5	0.00072
YP_001270016	115.2	5.6e-33	ZP_00593072	600.6	1.5e-179										ZP_01261815	-103.8	2.7e-07	YP_389436	-88.2	2.2e-08	NP_886993	-158.6	0.00086
YP_471040	115	6e-33	ZP_00532159	600.5	1.6e-179										ZP_01474634	-103.8	2.7e-07	NP_359802	-89.1	2.5e-08	YP_861802	-158.7	0.00086
ZP_01545824	115	6e-33	YP_911622	598.4	6.9e-179										NP_799194	-104.1	2.8e-07	YP_001167094	-89.2	2.6e-08	YP_930268	-159	0.00091
ZP_01611672	114.9	6.4e-33	NP_771591	596.3	2.9e-178										ZP_01624879	-104.2	2.8e-07	YP_903758	-89.7	2.8e-08	YP_665103	-159.8	0.001
YP_769652	114.8	7.3e-33	ZP_01128782	593.4	2.2e-177										ZP_00930453	-104.8	3.1e-07	YP_122887	-91.4	3.6e-08	ZP_01629002	-160.1	0.0011
NP_905503	114.6	8.3e-33	NP_661691	592	5.9e-177										YP_001066484	-104.8	3.1e-07	YP_001418271	-91.5	3.7e-08	ZP_01693820	-160.2	0.0011
YP_001179669	114.6	8.3e-33	ZP_01426638	584.7	9.4e-175										ZP_01264828	-105	3.2e-07	ZP_01449110	-92.6	4.5e-08	YP_680145	-161.2	0.0013
YP_754532	114.4	9.1e-33	YP_359708	584.5	1e-174										ZP_01041815	-105.2	3.3e-07	ZP_01741459	-92.9	4.6e-08	ZP_01135472	-161.4	0.0013
YP_001134915	114.4	9.3e-33	YP_001214228	582.1	5.8e-174										YP_088811	-105.3	3.4e-07	ZP_00960042	-92.9	4.6e-08	YP_001154396	-162.3	0.0015
ZP_01306341	114.3	9.8e-33	YP_307891	582.1	5.8e-174										NP_931743	-105.5	3.5e-07	YP_989205	-93.4	5e-08	NP_558483	-162.8	0.0017
ZP_01537836	113.9	1.4e-32	ZP_00767787	578.5	6.8e-173										YP_001186137	-107.7	4.9e-07	YP_505689	-93.5	5.1e-08	ZP_00590899	-162.9	0.0017
YP_001257151	113.8	1.4e-32	YP_181575	577.5	1.4e-172										YP_944522	-108.1	5.3e-07	NP_903200	-94.8	6.3e-08	NP_294205	-164.2	0.0021
ZP_01224513	113.8	1.4e-32	ZP_01530735	575.7	4.8e-172										ZP_01777476	-108.4	5.5e-07	YP_353431	-95.1	6.6e-08	ZP_01061702	-164.4	0.0022
YP_707141	113.7	1.5e-32	YP_001275690	574.7	9.7e-172										YP_989206	-108.7	5.8e-07	YP_001043876	-95.1	6.6e-08	ZP_01547643	-166.2	0.0029
NP_459496	113.6	1.6e-32	ZP_01514636	573.4	2.3e-171										NP_716238	-109.3	6.4e-07	YP_613949	-95.9	7.5e-08	NP_924791	-168	0.0038
YP_801211	113.6	1.7e-32	NP_213619	564.8	9.3e-169										YP_157692	-109.8	6.9e-07	YP_436474	-97.3	9.4e-08	ZP_01622041	-168.1	0.0039
NP_925120	113.1	2.3e-32	YP_465575	557.9	1.1e-166										ZP_01570993	-109.9	7.1e-07	ZP_01078519	-97.8	1e-07	YP_323523	-168.6	0.0042
NP_415022	113.1	2.3e-32	ZP_01018405	557	2.1e-166										YP_747188	-110.4	7.6e-07	ZP_01751064	-98	1.1e-07	ZP_01121210	-169.3	0.0047
ZP_00697645	113.1	2.3e-32	NP_622067	556.7	2.4e-166										YP_001416566	-110.5	7.7e-07	ZP_01224415	-98.3	1.1e-07	YP_434006	-169.6	0.0049
NP_836160	113.1	2.3e-32	YP_822776	552.9	3.6e-165										YP_960029	-111.5	9.1e-07	YP_506062	-98.4	1.1e-07	ZP_00533627	-169.7	0.005
YP_872914	113	2.4e-32	NP_969135	549.8	3e-164										YP_122886	-111.7	9.3e-07	YP_917434	-99.6	1.4e-07	ZP_01910769	-169.8	0.0051
YP_119683	112.8	2.9e-32	YP_629045	549.8	3e-164										AAO27216	-111.9	9.6e-07	YP_267094	-99.8	1.4e-07	YP_001055138	-170	0.0053
NP_631283	112.6	3.3e-32	YP_591605	541.4	1e-161										YP_001099573	-112	9.7e-07	ZP_01307050	-100.1	1.5e-07	YP_799917	-170.4	0.0056
YP_001143241	112	5e-32													ZP_01718957	-112.2	1e-06	YP_960028	-100.3	1.5e-07	NP_713672	-170.8	0.006
NP_759212	111.9	5.3e-32													YP_626110	-112.3	1e-06	YP_205703	-100.3	1.5e-07	ZP_01386289	-172.2	0.0075
YP_001071407	111.8	5.6e-32													YP_411145	-112.3	1e-06	ZP_01505592	-100.4	1.6e-07	ZP_00951483	-174.8	0.011
YP_659784	111.8	5.7e-32													YP_693921	-113.4	1.2e-06	YP_759200	-101.5	1.9e-07	YP_565858	-176.2	0.014
YP_846427	111.5	7.1e-32													ZP_01540075	-114.1	1.4e-06	YP_001341477	-102.5	2.2e-07	ZP_01106539	-177.2	0.017
YP_933773	110.9	1e-31													YP_001262853	-114.5	1.5e-06	NP_660875	-103	2.3e-07	YP_755062	-177.3	0.017
ZP_01504117	110.8	1.1e-31													YP_314361	-114.6	1.5e-06	ZP_01540074	-103.3	2.5e-07	YP_001239693	-177.8	0.018
YP_901293	110.7	1.2e-31													NP_841334	-114.9	1.6e-06	YP_751983	-103.5	2.5e-07	ZP_01611308	-178.3	0.02
NP_455096	110.2	1.7e-31													YP_369344	-115.8	1.8e-06	ZP_01352052	-104	2.7e-07	ZP_01728725	-179.5	0.024
NP_827658	110	2e-31													ZP_01313405	-116.4	2e-06	YP_511114	-104.2	2.8e-07	NP_440390	-179.7	0.025
YP_088026	109.9	2.2e-31													YP_549415	-116.4	2e-06	ZP_01604054	-104.7	3.1e-07	ZP_01048820	-182.7	0.04
YP_442572	109.5	2.7e-31													YP_442762	-116.4	2e-06	YP_969797	-105.1	3.3e-07	YP_635038	-184.5	0.053
YP_242319	109.1	3.8e-31													NP_971938	-116.5	2e-06	YP_001092700	-105.2	3.3e-07	YP_001074570	-193.3	0.22
NP_855176	108.9	4.3e-31													ZP_01662517	-116.5	2e-06	YP_726819	-105.5	3.5e-07	NP_924790	-193.9	0.24
YP_206124	108.3	6.2e-31													NP_519343	-117.7	2.5e-06	YP_682217	-105.5	3.5e-07	YP_079194	-196	0.33
YP_759775	108.1	7.3e-31													YP_001156062	-117.8	2.5e-06	YP_088812	-105.6	3.5e-07	YP_001094853	-196.2	0.35
YP_726504	107.9	8.7e-31													YP_357671	-118.4	2.7e-06	ZP_00955439	-106.8	4.3e-07	ZP_00970859	-200.1	0.64
YP_001099654	107.2	1.3e-30													ZP_01173251	-119.1	3e-06	ZP_00962874	-106.8	4.3e-07	ZP_00539522	-200.7	0.71
YP_986981	107.2	1.4e-30													YP_751984	-119.7	3.4e-06	YP_528136	-107	4.4e-07	YP_477157	-202.2	0.91
ZP_01594128	107	1.5e-30													ZP_01304309	-120	3.5e-06	ZP_00650900	-107.6	4.9e-07	ZP_01661997	-202.5	0.95
YP_369548	106.8	1.8e-30													YP_768835	-120	3.5e-06	YP_584246	-108.6	5.7e-07	ZP_00728121	-205.6	1.06
YP_617257	106.7	2e-30													ZP_01604053	-120.4	3.8e-06	ZP_01583199	-108.6	5.7e-07	NP_837482	-206.1	1.07
ZP_00986793	106.6	2.1e-30													YP_928895	-121.1	4.2e-06	YP_001048959	-108.6	5.8e-07	NP_518266	-207.3	2
YP_858039	106.6	2.2e-30													YP_001119571	-121.1	4.2e-06	ZP_01704083	-110	7.1e-07	ZP_01425469	-207.9	2.02
NP_104221	106.2	2.7e-30													ZP_01352051	-121.7	4.6e-06	ZP_01445715	-110	7.2e-07	ZP_01577695	-208.8	2.06
YP_200431	105.8	3.7e-30													YP_436475	-121.9	4.8e-06	NP_539528	-110.1	7.3e-07	ZP_01462952	-213.4	5.03
YP_001344252	105.5	4.4e-30													YP_286178	-121.9	4.8e-06	ZP_01745102	-110.2	7.4e-07	NP_421339	-215.2	7.01
NP_626066	105.5	4.5e-30													YP_865488	-122.2	5e-06	YP_222083	-110.4	7.7e-07	ZP_01908885	-216.9	9.01
YP_476585	104.7	7.7e-30													YP_773633	-122.4	5.2e-06	YP_414787	-110.4	7.7e-07
YP_001119744	104.7	7.7e-30													NP_229619	-122.4	5.2e-06	NP_698394	-110.4	7.7e-07
YP_001066727	104.4	9.9e-30													YP_001244697	-122.4	5.2e-06	YP_732738	-110.8	8.1e-07
ZP_00929928	104.4	9.9e-30													YP_985485	-122.8	5.5e-06	ZP_01451117	-110.9	8.2e-07
YP_583607	103.9	1.3e-29													NP_244021	-123.1	5.8e-06	YP_001037094	-111.1	8.5e-07
YP_773923	103.9	1.3e-29													YP_389435	-123.2	5.9e-06	NP_355012	-111.3	8.9e-07
ZP_01557404	103.9	1.3e-29													YP_584247	-123.2	5.9e-06	YP_199552	-111.4	8.9e-07
YP_559306	103.6	1.7e-29													ZP_01557767	-123.2	5.9e-06	ZP_01624880	-111.5	9.1e-07
NP_682974	103.6	1.7e-29													YP_001037093	-123.7	6.4e-06	ZP_00204740	-111.8	9.5e-07
ZP_01467133	103.2	2.1e-29													YP_969796	-124	6.7e-06	ZP_01645218	-111.9	9.7e-07
ZP_01509140	103.1	2.4e-29													YP_523549	-124.1	6.8e-06	ZP_00930452	-112.1	1e-06
YP_474954	103.1	2.4e-29													ZP_01552316	-125.3	8.3e-06	YP_001066483	-112.1	1e-06
YP_865361	102.9	2.8e-29													YP_001021182	-125.8	8.9e-06	ZP_01577724	-112.3	1e-06
NP_302223	102.3	4.2e-29													YP_466725	-126	9.2e-06	YP_718699	-112.3	1e-06
NP_971316	102	4.9e-29													YP_982110	-126.6	1e-05	YP_244259	-112.3	1e-06
YP_001308186	102	5.1e-29													ZP_01451118	-127.1	1.1e-05	YP_564201	-112.5	1.1e-06
YP_320925	101.4	7.8e-29													ZP_01751063	-127.5	1.2e-05	NP_641492	-113.1	1.2e-06
YP_544198	101.1	9.2e-29													YP_344571	-127.6	1.2e-05	YP_982111	-113.8	1.3e-06
ZP_01621819	101	1e-28													YP_559406	-127.9	1.2e-05	NP_931742	-114.1	1.4e-06
YP_882472	100.7	1.2e-28													ZP_01577723	-127.9	1.3e-05	YP_757253	-114.3	1.4e-06
NP_971317	100.5	1.4e-28													ZP_01523450	-128.1	1.3e-05	YP_559405	-115.1	1.6e-06
YP_549230	100.5	1.5e-28													YP_617291	-128.2	1.3e-05	NP_716239	-115.2	1.6e-06
YP_001095512	100.3	1.6e-28													YP_391359	-128.7	1.4e-05	YP_985486	-115.6	1.7e-06
YP_971595	100.2	1.8e-28													YP_001092699	-128.9	1.5e-05	YP_523548	-116	1.9e-06
YP_625915	100.1	1.9e-28													ZP_01017668	-129	1.5e-05	ZP_01111422	-116.1	1.9e-06
YP_529000	99.9	2.2e-28													ZP_01003789	-129	1.5e-05	YP_114412	-116.2	1.9e-06
YP_998238	99.4	3.1e-28													YP_967722	-129.1	1.5e-05	ZP_01173252	-116.3	2e-06
YP_926295	99	4e-28													ZP_01156526	-129.1	1.5e-05	YP_001002247	-116.5	2e-06
YP_564072	98.9	4.3e-28													YP_114413	-129.4	1.6e-05	NP_871189	-117.7	2.5e-06
ZP_01603047	98.6	5.5e-28													YP_726820	-129.6	1.6e-05	ZP_01513089	-117.7	2.5e-06
YP_752075	98.2	6.9e-28													ZP_01513088	-129.7	1.7e-05	YP_001156061	-118.1	2.6e-06
YP_001021120	97.7	9.8e-28													YP_595050	-131.6	2.3e-05	ZP_01237170	-118.1	2.6e-06
NP_486512	97.4	1.2e-27													YP_994884	-131.8	2.3e-05	YP_665758	-118.8	2.9e-06
YP_001052189	97.2	1.4e-27													ZP_00055561	-132.3	2.5e-05	ZP_01450461	-118.9	3e-06
YP_943253	97.1	1.5e-27													YP_903759	-133.2	2.9e-05	NP_245055	-118.9	3e-06
YP_926296	96.7	2e-27													YP_196767	-133.4	3e-05	YP_001344370	-119	3e-06
YP_001189782	96.2	2.8e-27													YP_573333	-134.1	3.3e-05	YP_154728	-119.6	3.3e-06
YP_982252	96.1	2.9e-27													NP_240372	-134.2	3.4e-05	NP_240371	-119.6	3.3e-06
NP_519544	95.7	4e-27													NP_903201	-134.4	3.5e-05	YP_944521	-120.7	4e-06
ZP_01704668	95.2	5.6e-27													NP_773149	-136.3	4.7e-05	YP_994883	-120.8	4e-06
YP_065605	95.2	5.6e-27													YP_506061	-136.7	5.1e-05	ZP_01737930	-121.3	4.4e-06
EDK87546	95.2	5.8e-27													YP_303472	-136.9	5.3e-05	YP_589006	-122	4.9e-06
YP_878610	94.8	7.4e-27													YP_759199	-137.4	5.7e-05	YP_001053773	-122.2	5e-06
YP_001095511	94.7	7.9e-27													YP_001305879	-137.4	5.7e-05	ZP_00135198	-122.2	5e-06
YP_283489	94.4	9.7e-27													ZP_01755696	-137.6	5.9e-05	YP_549414	-122.2	5.1e-06
NP_860387	93.9	1.4e-26													ZP_01418515	-137.9	6.1e-05	YP_868245	-122.5	5.3e-06
NP_907056	93.8	1.5e-26													ZP_00960041	-138	6.2e-05	ZP_01041814	-122.6	5.4e-06
ZP_01581165	93.7	1.6e-26													YP_198598	-138.3	6.6e-05	YP_001021181	-123.5	6.2e-06
NP_844475	92.8	2.9e-26													ZP_01505591	-138.3	6.6e-05	YP_001143092	-124.5	7.3e-06
ZP_01730697	92.8	3e-26													ZP_01125751	-138.6	6.9e-05	ZP_01662516	-124.8	7.6e-06
ZP_01543128	92.7	3.3e-26													YP_001241930	-139.3	7.8e-05	ZP_01611277	-124.9	7.7e-06
NP_602376	92.5	3.6e-26													YP_763437	-140	8.7e-05	YP_442763	-125.1	8e-06
NP_902598	92.5	3.7e-26													YP_898689	-140	8.7e-05	YP_631375	-125.2	8.1e-06
NP_719658	92.5	3.7e-26													ZP_01224414	-140.2	9e-05	NP_244020	-125.4	8.3e-06
YP_735625	92.4	4e-26													YP_001418270	-140.3	9.1e-05	ZP_01784247	-125.9	9.2e-06
YP_871302	92.4	4e-26													YP_631374	-140.8	9.9e-05	NP_458800	-126.4	9.8e-06
YP_564071	92.2	4.6e-26													NP_355013	-140.9	9.9e-05	NP_463225	-126.4	9.8e-06
ZP_01187239	91.2	8.9e-26													YP_666786	-140.9	9.9e-05	YP_855470	-126.8	1e-05
NP_738264	90.8	1.2e-25													NP_966584	-141.2	0.00011	YP_001099574	-127.1	1.1e-05
ZP_01543129	90.8	1.2e-25													ZP_01055189	-141.4	0.00011	ZP_01114504	-127.9	1.3e-05
YP_001138485	89.4	3.2e-25													YP_507835	-141.6	0.00011	NP_519344	-128	1.3e-05
YP_225817	89.4	3.2e-25													ZP_01583200	-141.7	0.00011	NP_799193	-128.8	1.4e-05
NP_325899	88.6	5.6e-25													YP_498602	-142.9	0.00014	YP_454020	-130.5	1.9e-05
ZP_01374934	88	8.4e-25													YP_001327686	-143.6	0.00015	YP_357672	-131.5	2.2e-05
YP_001237499	87.5	1.2e-24													YP_154183	-143.9	0.00016	YP_693920	-131.5	2.2e-05
YP_317543	87.1	1.6e-24													ZP_01745101	-144.6	0.00018	ZP_01313404	-131.6	2.3e-05
ZP_00518027	87	1.7e-24													NP_386230	-144.7	0.00018	NP_418596	-131.8	2.3e-05
NP_719657	86.7	2e-24													YP_112846	-145.7	0.00021	ZP_00727634	-131.8	2.3e-05
YP_523379	86.7	2e-24													NP_902982	-145.9	0.00022	ZP_00699458	-131.8	2.3e-05
ZP_01389233	86.4	2.6e-24													NP_218553	-146	0.00023	NP_839718	-131.8	2.3e-05
ZP_01631175	86.1	3.1e-24													ZP_01548256	-146.4	0.00024	YP_928894	-131.8	2.4e-05
NP_939628	85.3	5.5e-24													YP_741419	-146.6	0.00025	ZP_01261814	-131.9	2.4e-05
YP_464093	84.2	1.1e-23													YP_353432	-146.7	0.00025	ZP_01474635	-131.9	2.4e-05
ZP_01736485	84.1	1.2e-23													YP_001043877	-146.7	0.00025	ZP_01133548	-132.2	2.5e-05
YP_735624	83.8	1.5e-23													YP_613950	-148.4	0.00033	ZP_01162354	-132.2	2.5e-05
YP_871301	83.8	1.6e-23													YP_001167093	-148.5	0.00034	ZP_01617094	-132.4	2.6e-05
ZP_01380118	83.4	2.1e-23													YP_459155	-149.6	0.0004	ZP_01439751	-132.5	2.6e-05
YP_446334	83.1	2.5e-23													ZP_00952399	-150.6	0.00047	YP_338816	-132.7	2.7e-05
ZP_01704669	82	5.2e-23													ZP_01439750	-150.8	0.00049	ZP_01557766	-132.8	2.7e-05
YP_698454	81.2	9.3e-23													ZP_01550215	-151.6	0.00055	YP_663535	-132.9	2.8e-05
YP_001232166	81.1	9.7e-23													YP_470293	-151.9	0.00058	YP_573334	-134.1	3.4e-05
NP_774390	80.9	1.1e-22													ZP_01227113	-153.2	0.00072	YP_052018	-134.6	3.7e-05
YP_001416782	80.9	1.2e-22													YP_844321	-153.6	0.00076	ZP_01570994	-135.5	4.2e-05
YP_752074	80.8	1.2e-22													ZP_00998280	-153.9	0.00079	YP_075805	-135.6	4.3e-05
ZP_01347773	80.3	1.8e-22													YP_545696	-154.2	0.00084	ZP_00829509	-135.6	4.3e-05
ZP_01114222	80.2	1.9e-22													YP_917433	-155	0.00096	ZP_01538484	-135.8	4.5e-05
NP_895127	79.7	2.6e-22													YP_757254	-155.9	0.0011	ZP_00991947	-136.1	4.7e-05
YP_250745	79.6	2.8e-22													YP_001002248	-158	0.0015	YP_674307	-136.6	5e-05
YP_067281	79.5	2.9e-22													YP_674308	-158	0.0015	ZP_01227114	-136.6	5.1e-05
NP_220711	78.5	5.9e-22													YP_781102	-158.2	0.0016	NP_874169	-137.6	5.9e-05
YP_246549	78.1	7.7e-22													YP_222084	-158.6	0.0017	NP_386229	-138	6.3e-05
YP_001016706	78.1	7.7e-22													NP_539527	-158.6	0.0017	NP_103039	-138.5	6.9e-05
NP_360089	78	8.6e-22													YP_414788	-158.6	0.0017	ZP_01550214	-138.6	7e-05
ZP_00153495	77.7	1e-21													YP_944104	-159.2	0.0019	YP_001327685	-138.7	7e-05
ZP_00340162	76.1	3.1e-21													YP_427290	-159.2	0.0019	YP_773632	-138.7	7.1e-05
ZP_01774029	76	3.3e-21													ZP_01045690	-159.4	0.0019	YP_001175097	-139.8	8.4e-05
NP_781349	75.7	4.3e-21													YP_166572	-160.1	0.0022	YP_768834	-140.8	9.9e-05
NP_347688	72.6	3.6e-20													YP_318955	-161.2	0.0026	YP_001320902	-141.2	0.0001
ZP_01085654	71.4	8.2e-20													YP_577967	-163.2	0.0035	YP_112847	-141.2	0.00011
YP_446333	71.2	9.5e-20													ZP_01617093	-164.3	0.0042	YP_944103	-141.3	0.00011
ZP_01311327	71.2	9.7e-20													NP_698395	-164.9	0.0046	ZP_01222448	-141.4	0.00011
ZP_01079630	70	2.1e-19													YP_247184	-165.2	0.0049	ZP_00821856	-142.5	0.00013
ZP_00108710	69.9	2.3e-19													ZP_00153226	-166.3	0.0058	YP_064827	-142.7	0.00013
ZP_00651770	69.8	2.4e-19													NP_359801	-166.4	0.0059	NP_935861	-143.3	0.00015
ZP_01470695	68.8	2.8e-19													YP_505688	-167.8	0.0073	NP_760225	-143.6	0.00015
YP_721678	68.7	2.9e-19													ZP_01347231	-167.8	0.0074	ZP_00952398	-144.1	0.00017
ZP_01123138	68.2	3.1e-19													NP_220514	-169	0.0089	YP_626111	-144.1	0.00017
ZP_01216362	67.9	3.3e-19													ZP_01445716	-169.4	0.0095	NP_971939	-144.3	0.00017
NP_439977	64.3	5.8e-19													YP_067079	-169.8	0.01	YP_369343	-145	0.00019
ZP_01615405	60.8	1e-18													NP_103040	-169.8	0.01	YP_131447	-146	0.00023
YP_801212	52.7	3.7e-18													ZP_01035216	-170.2	0.011	NP_878392	-147	0.00027
ZP_01585677	52.2	4e-18													YP_682216	-171	0.012	YP_470292	-147.9	0.00031
NP_712252	51.5	4.5e-18													YP_001320903	-172.7	0.016	ZP_01950960	-148.4	0.00033
YP_001016294	50.8	5e-18													YP_709645	-173.9	0.02	YP_844322	-150.3	0.00045
ZP_01001985	48.3	7.5e-18													ZP_01449109	-174.1	0.02	YP_001119570	-150.3	0.00045
YP_271476	46.7	9.7e-18													YP_072652	-175.2	0.024	YP_277600	-150.5	0.00046
ZP_00960713	44.5	1.4e-17													ZP_01741460	-176.1	0.028	YP_466726	-153.7	0.00078
ZP_01748770	42.6	1.9e-17													NP_212337	-176.2	0.028	ZP_01418514	-157.7	0.0015
YP_511934	42.5	1.9e-17													ZP_00339883	-177.5	0.035	AAO27215	-158.7	0.0017
YP_167827	42.4	1.9e-17													YP_075806	-177.6	0.035	ZP_01718958	-164.4	0.0043
ZP_01114223	40.5	2.6e-17													ZP_00962873	-179.3	0.047	NP_218554	-168.5	0.0083
ZP_01034010	38.8	3.4e-17													ZP_00955438	-184.1	0.099	ZP_01017669	-171.4	0.013
ZP_01749791	38.3	3.7e-17													ZP_01379508	-187	0.16	YP_709646	-181.9	0.071
YP_612763	36.5	5e-17													YP_511115	-187.1	0.16	YP_072653	-182.4	0.077
ZP_01056077	34.3	7.1e-17																NP_212338	-183.8	0.095
ZP_01442960	29.1	1.6e-16
YP_683161	22.5	4.7e-16
YP_354482	11.5	2.7e-15
YP_001041961	10.7	3.1e-15
YP_001169001	8	4.7e-15
ZP_01626132	5.4	7.2e-15
YP_814873	-13.5	1.5e-13
YP_806306	-21	4.9e-13
YP_396154	-32	2.8e-12
[truncated: 1 more columns]

## Sheet: SPFH2a-HMM
HMMer 2.3.2 output [HMM has been calibrated; E values are empirical estimates]
Scores for complete sequences (score includes all domains)
Query HMM: SPFH2a-HMM (generated with 63 sequences)
SPFH1a			SPFH1b			SPFH2a			SPFH2b			SPFH2c			SPFH3a			SPFH3b			SPFH4			SPFH5			SPFH6			SPFH7			SPFH8			SPFH9			SPFH10			SPFH11a			SPFH11b			SPFH12
AC-No,	Score	Evalue	AC-No,	Score	Evalue	AC-No,	Score	Evalue	AC-No,	Score	Evalue	AC-No,	Score	Evalue	AC-No,	Score	Evalue	AC-No,	Score	Evalue	AC-No,	Score	Evalue	AC-No,	Score	Evalue	AC-No,	Score	Evalue	AC-No,	Score	Evalue	AC-No,	Score	Evalue	AC-No,	Score	Evalue	AC-No,	Score	Evalue	AC-No,	Score	Evalue	AC-No,	Score	Evalue	AC-No,	Score
YP_001138485	-96.9	2.6e-09	YP_574812	-170.6	6.7e-07	NP_390979	912.7	1.1e-273	YP_918430	31.4	4.1e-15	NP_867388	-93	1.4e-10	ZP_01439750	-201.2	2.7e-05	ZP_00821856	-200.5	2.5e-05	ZP_01462952	-205.8	2e-05	ZP_01720740	-255.9	0.0005	YP_146236	-267.9	0.0022	ZP_00378093	-153	3.6e-08	ZP_01773323	-317.8	0.25	YP_172403	-232.8	5.4e-05	YP_001363859	-201	1.2e-06	NP_867633	-278.5	0.00072	NP_867632	-297.8	0.004	YP_001309779	-151
YP_225817	-102.5	4.3e-09	ZP_00992967	-191.6	4.4e-06	ZP_01172654	911.9	1.9e-273	YP_509736	24.05	7.5e-15	ZP_01116210	-106.7	4.6e-10	ZP_01133547	-207.8	4.8e-05	ZP_00829509	-204.9	3.7e-05	YP_001048824	-209.6	2.8e-05	YP_175168	-256.9	0.00055	NP_815489	-274.7	0.0041	YP_909371	-197	1.8e-06	YP_001276575	-318.6	0.27	YP_606370	-289.2	0.008	ZP_00572581	-239.5	3.5e-05	ZP_00768346	-283.7	0.0012	ZP_01517037	-304.9	0.0076	ZP_01352662	-179.5
ZP_01439096	-108.1	7.1e-09	ZP_01128782	-198.4	8e-06	YP_001124425	906.2	1e-271	ZP_01054959	23.07	8.1e-15	YP_290889	-113.4	8.3e-10	YP_001186137	-212	6.9e-05	ZP_01445715	-206.1	4.1e-05	NP_716082	-213.2	3.9e-05	NP_242223	-261.6	0.00083	ZP_01183374	-276.2	0.0047	YP_001035889	-214.3	8.2e-06	ZP_01579167	-319.6	0.3	YP_548317	-292	0.01	YP_949172	-250.1	9.1e-05	ZP_01529548	-291.2	0.0022	ZP_00768347	-306.2	0.0085	NP_102364	-196.5
YP_878610	-116.6	1.5e-08	ZP_01160239	-198.5	8.1e-06	ZP_01722176	903.7	5.7e-271	YP_614189	20.06	1.1e-14	YP_432301	-130	3.7e-09	ZP_00418493	-212	7e-05	ZP_01538484	-211.1	6.4e-05	ZP_01577695	-213.2	3.9e-05	ZP_01173323	-262.8	0.00093	YP_001124487	-278.4	0.0057	ZP_00121264	-216.4	9.9e-06	ZP_01533506	-319.6	0.3	ZP_00730310	-297.7	0.017	ZP_01054906	-253	0.00012	ZP_01517038	-295.4	0.0033	YP_001276551	-307.3	0.0094	ZP_01663403	-205.4
NP_738264	-119	1.9e-08	ZP_01233547	-201	1e-05	YP_146193	901.6	2.5e-270	ZP_01754512	19.02	1.2e-14	ZP_01857078	-136.2	6.3e-09	YP_960029	-212.4	7.2e-05	YP_001186138	-219.7	0.00014	YP_562073	-213.9	4.1e-05	ZP_01724963	-268.2	0.0015	NP_842851	-278.8	0.0058	NP_695313	-216.4	9.9e-06	ZP_01158044	-321.1	0.34	ZP_01582148	-300.2	0.021	ZP_01580520	-262.7	0.00028	YP_001276552	-298.2	0.0042	ZP_01529549	-314.4	0.018	ZP_00107334	-206.2
YP_471040	-121.1	2.3e-08	YP_001003226	-204.2	1.3e-05	ZP_01697149	880.6	5e-264	YP_001260516	5.07	4e-14	NP_627497	-142.7	1.1e-08	YP_773633	-212.4	7.2e-05	NP_418596	-220.8	0.00015	ZP_01135472	-214.8	4.5e-05	NP_390416	-268.5	0.0015	ZP_01576634	-279.4	0.0062	ZP_00876052	-219.5	1.3e-05	YP_973046	-325.1	0.48	ZP_00971460	-308.9	0.046	YP_472647	-263.2	0.00029	ZP_01461360	-314.5	0.018	YP_828276	-322.5	0.036	ZP_01503333	-209.1
NP_939628	-121.4	2.3e-08	YP_411733	-206.1	1.6e-05	ZP_00540127	877.9	3.4e-263	NP_417523	5.02	4.2e-14	ZP_00973490	-150.4	2.2e-08	YP_272869	-212.4	7.2e-05	ZP_00727634	-220.8	0.00015	YP_732585	-215.1	4.6e-05	YP_301273	-271.2	0.0019	ZP_00739991	-279.9	0.0065	NP_269875	-221.4	1.6e-05	YP_243215	-327.7	0.61	ZP_01553951	-309.1	0.047	YP_710796	-263.2	0.00029	YP_828275	-332	0.084	ZP_01461326	-328.8	0.063	NP_485009	-209.5
NP_347688	-121.9	2.4e-08	YP_001093910	-207	1.7e-05	YP_177441	853.1	9.6e-256	ZP_00731262	4.01	4.6e-14	YP_001188871	-150.6	2.3e-08	ZP_01557767	-213.2	7.7e-05	ZP_00699458	-220.8	0.00015	ZP_01704204	-215.2	4.6e-05	ZP_01368791	-271.4	0.002	YP_358966	-280.9	0.007	ZP_00949626	-222.1	1.7e-05	ZP_01907309	-328.8	0.68	NP_772269	-309.6	0.049	YP_435459	-270.8	0.00057							YP_323473	-218
YP_698454	-127.2	3.8e-08	YP_563195	-208	1.9e-05	NP_843092	839.9	9.2e-252	ZP_00698985	3	5.1e-14	YP_960956	-152.5	2.7e-08	YP_369344	-213.4	7.9e-05	NP_839718	-220.8	0.00015	YP_868093	-218.1	6e-05	YP_079876	-272.9	0.0023	ZP_00602863	-281	0.0071	ZP_01733724	-225.2	2.2e-05	ZP_01368961	-330.2	0.76	YP_373171	-314.8	0.078	YP_634664	-292.1	0.0038							YP_383057	-248.3
ZP_01421258	-130.2	5.1e-08	YP_132563	-209	2e-05	ZP_01369181	828.3	2.8e-248	ZP_01041034	2.04	5.4e-14	ZP_01911385	-154	3.1e-08	YP_584247	-216.4	0.0001	ZP_00998279	-220.9	0.00015	ZP_00367522	-218.3	6.1e-05	YP_210813	-274.8	0.0027	ZP_01362431	-283.2	0.0086	YP_817370	-227.1	2.6e-05	YP_286951	-333.1	0.99	ZP_01548431	-314.8	0.078	YP_001241017	-293.6	0.0043							YP_001243001	-253.5
YP_712348	-131	5.4e-08	ZP_01501226	-209.2	2.1e-05	ZP_01184581	826.9	7.7e-248	NP_462114	1.02	6e-14	ZP_01611500	-154.5	3.2e-08	YP_338815	-216.8	0.00011	YP_001241929	-222	0.00017	YP_001093108	-218.8	6.4e-05	NP_813466	-274.9	0.0027	YP_795406	-284.3	0.0095	NP_720700	-227.2	2.6e-05	YP_371576	-334	1.01	YP_525751	-315.1	0.08	ZP_01692574	-298.8	0.0069							ZP_00567713	-272.8
YP_769652	-132.8	6.3e-08	YP_554224	-209.5	2.1e-05	YP_001361853	708.8	2.6e-212	YP_001093076	-0.6	7e-14	ZP_01466517	-155.6	3.6e-08	YP_626110	-217.3	0.00011	NP_931742	-222.8	0.00018	YP_178337	-222.2	8.6e-05	YP_001308616	-275.8	0.0029	NP_346550	-284.7	0.0099	ZP_01772136	-229.1	3.1e-05	YP_776158	-336.4	1.03	YP_624523	-316.4	0.09
NP_781349	-132.8	6.3e-08	YP_629045	-211.9	2.7e-05	YP_076706	707.9	4.9e-212	YP_983242	-4.1	9.6e-14	ZP_01201099	-155.9	3.6e-08	YP_001270072	-219.5	0.00013	ZP_01041814	-225.1	0.00022	ZP_01069586	-225.2	0.00011	YP_188716	-277.6	0.0034	NP_691804	-285.2	0.01	YP_001193359	-229.3	3.2e-05	ZP_00999710	-336.5	1.03	ZP_01853815	-316.7	0.092
YP_250745	-136.8	9.1e-08	YP_269399	-213.1	3e-05	NP_627802	685.6	2.6e-205	NP_457590	-9.9	1.6e-13	ZP_01644809	-157.8	4.3e-08	ZP_01611278	-220.8	0.00015	YP_768834	-225.3	0.00023	ABS44670	-225.3	0.00011	ZP_00778768	-277.6	0.0034	YP_817350	-285.8	0.011	YP_863313	-229.6	3.2e-05	ZP_01754956	-337.4	1.04	YP_777314	-317.6	0.1
YP_119683	-142.3	1.5e-07	ZP_01506893	-213.2	3e-05	NP_266895	678.3	4e-203	YP_470631	-10.5	1.7e-13	ZP_01060752	-163.1	6.9e-08	ZP_01125751	-221.1	0.00016	YP_001270071	-225.6	0.00023	ZP_01603461	-229.1	0.00016	ZP_01454957	-277.6	0.0034	NP_739266	-288.4	0.014	ZP_01049699	-236.2	5.8e-05	YP_682277	-337.4	1.04	YP_325133	-318.4	0.11
YP_707141	-143.5	1.6e-07	YP_957413	-214.7	3.4e-05	ZP_01360495	676.1	1.8e-202	ZP_01132344	-10.5	1.7e-13	YP_631761	-165	8.2e-08	ZP_01784248	-221.5	0.00016	YP_454020	-225.9	0.00024	YP_751719	-231.2	0.00019	ZP_01666630	-277.9	0.0035	YP_928746	-290.4	0.016	YP_001031937	-238.1	6.9e-05	ZP_00961498	-337.9	1.05	YP_358242	-320.4	0.13
YP_001308186	-143.6	1.7e-07	ZP_01604343	-215	3.5e-05	YP_590478	672.8	1.9e-201	YP_001051449	-11.3	1.8e-13	YP_528944	-168.8	1.1e-07	ZP_01227113	-222.4	0.00018	NP_386229	-226.2	0.00025	ZP_00371477	-232.1	0.00021	NP_692880	-281.9	0.005	NP_813105	-291.6	0.018	YP_808638	-238.1	6.9e-05	YP_001042818	-338.5	1.06	YP_245028	-321.5	0.14
YP_317543	-143.6	1.7e-07	YP_314248	-215.7	3.7e-05	YP_808762	671.2	5.6e-201	YP_870627	-13	2.1e-13	ZP_01050326	-169.3	1.2e-07	YP_001341478	-222.8	0.00018	ZP_01745102	-226.9	0.00026	YP_001277242	-237	0.00032	YP_001113823	-284.9	0.0066	ZP_01273299	-293	0.021	ZP_00781171	-238.5	7.1e-05	YP_623342	-340.3	1.09	ZP_00112323	-322.4	0.15
YP_953572	-143.7	1.7e-07	ZP_01453244	-216.2	3.9e-05	YP_807344	662.2	2.9e-198	ZP_01111725	-14.8	2.5e-13	YP_862661	-169.8	1.3e-07	YP_001119571	-223.4	0.00019	YP_001327685	-227.3	0.00027	ZP_00369345	-237.2	0.00033	ZP_01360682	-285.3	0.0068	YP_076633	-293	0.021	ZP_01201246	-239.8	8e-05	YP_613812	-341	2	ZP_01691226	-323.3	0.17
NP_969473	-145.9	2e-07	NP_800616	-219.5	5.2e-05	NP_244367	661.4	4.9e-198	ZP_01540968	-15.4	2.6e-13				YP_693921	-223.9	0.0002	YP_154728	-227.7	0.00028	YP_665103	-241.6	0.00048	YP_001320836	-288.2	0.0089	NP_785271	-293.2	0.021	ZP_01120067	-242	9.7e-05	ZP_01642314	-341.3	2	NP_349972	-327.1	0.23
YP_882472	-146.1	2.1e-07	ZP_01260008	-219.7	5.3e-05	YP_678860	660.9	6.8e-198	NP_771110	-15.9	2.7e-13				YP_346258	-225.9	0.00024	YP_610367	-230	0.00034	YP_891505	-242.5	0.00052	YP_001037285	-288.5	0.009	YP_118104	-295.1	0.025	ZP_01062458	-242.4	0.0001	YP_352316	-341.5	2.01	NP_484783	-327.2	0.23
YP_001134915	-146.2	2.1e-07	ZP_01474698	-219.7	5.3e-05	YP_825815	655.1	3.9e-196	NP_716997	-16.4	2.9e-13				YP_559406	-227.9	0.00029	YP_781103	-230.3	0.00035	NP_906359	-242.5	0.00052	NP_867226	-289.8	0.01	ZP_01372821	-296.5	0.028	NP_266784	-243.7	0.00011	YP_001168430	-342.2	2.02	YP_001186692	-328.4	0.26
NP_855176	-146.8	2.2e-07	ZP_01220626	-220.7	5.8e-05	YP_001193213	650.6	9.1e-195	YP_734944	-17.9	3.3e-13				YP_001021182	-228.9	0.00031	YP_001416565	-231.2	0.00038	ZP_00768473	-243.4	0.00057	YP_416917	-290.4	0.011	ZP_00379010	-298.5	0.034	EAQ42807	-247.9	0.00016	NP_696091	-342.5	2.03	ZP_01645354	-328.6	0.27
NP_889162	-147.2	2.3e-07	YP_495684	-220.8	5.9e-05	YP_001034608	633.4	1.3e-189	YP_769162	-18.3	3.4e-13				ZP_01505591	-229.2	0.00032	YP_759200	-231.8	0.0004	NP_207046	-244.7	0.00064	YP_253258	-292.1	0.013	YP_227075	-298.5	0.034	ZP_01105716	-254.8	0.0003	YP_509792	-343.6	2.05	NP_644264	-329	0.27
YP_001237499	-148.5	2.6e-07	ZP_01616503	-221.9	6.5e-05	NP_828520	629.2	2.4e-188	YP_926681	-21.2	4.4e-13				YP_528137	-229.5	0.00033	ZP_01003788	-232.3	0.00042	YP_626992	-244.7	0.00064	ZP_00538645	-292.8	0.013	YP_862381	-300.9	0.042				NP_952136	-343.6	2.05	YP_628694	-334.2	0.43
YP_001328369	-148.7	2.6e-07	YP_158507	-222.5	6.8e-05	ZP_00380699	624.2	7.7e-187	ZP_01704243	-26.6	7.1e-13				YP_610368	-230	0.00034	YP_001305878	-232.6	0.00043	NP_222954	-245.8	0.0007	YP_679813	-296.3	0.018	ZP_01109167	-300.9	0.042				YP_168194	-345.5	2.09	YP_824706	-335.6	0.49
ZP_01524199	-148.8	2.6e-07	YP_001115794	-222.5	6.8e-05	YP_830567	616.2	2.1e-184	YP_752288	-26.8	7.2e-13				YP_674308	-230.4	0.00036	ZP_01583199	-232.8	0.00044	ZP_01425469	-246	0.00072	NP_469755	-297	0.019	NP_940322	-301.2	0.043				YP_585600	-347.5	3.05	NP_712209	-344.3	1.01
YP_207914	-149	2.7e-07	YP_943035	-222.6	6.9e-05	YP_355575	616.1	2.1e-184	ZP_01014432	-29.6	9.3e-13				ZP_00971783	-232.9	0.00044	ZP_00955439	-232.9	0.00045	ZP_01622041	-248	0.00085	ZP_01090284	-298.3	0.022	YP_001139639	-301.3	0.043				ZP_01058574	-347.7	3.05	YP_001139885	-356.1	2.09
YP_975153	-149.3	2.7e-07	ZP_01388778	-222.9	7e-05	ZP_01648802	612.6	2.4e-183	ZP_01004349	-39.4	2.2e-12				YP_932438	-233	0.00045	ZP_01548255	-233.2	0.00046	ZP_01533883	-248.1	0.00086	ZP_01852693	-298.4	0.022	ZP_01719802	-301.7	0.045				YP_847177	-350.1	4.04	NP_441437	-362.8	5.01
YP_001099654	-149.4	2.8e-07	ZP_01557057	-223.7	7.6e-05	NP_691126	610.9	7.9e-183	YP_315976	-68.9	3e-11				YP_718698	-233.3	0.00046	ZP_01156527	-233.6	0.00048	NP_294205	-249.7	0.00099	ZP_01688659	-298.6	0.022	YP_001262628	-301.8	0.045				YP_001019443	-351.4	4.09
ZP_01778733	-149.6	2.8e-07	YP_776274	-224.9	8.4e-05	ZP_00573863	609.6	1.9e-182	ZP_01746880	-111.2	1.3e-09				ZP_00204741	-233.3	0.00046	ZP_00971784	-233.7	0.00048	NP_924790	-250.9	0.0011	YP_144314	-301.4	0.028	YP_615274	-306	0.065				YP_001196995	-351.6	5
YP_001071407	-150.2	3e-07	YP_343637	-225.1	8.6e-05	ZP_01619474	608.3	4.7e-182	YP_001240744	-138.1	1.4e-08				YP_577967	-233.4	0.00047	YP_346259	-233.8	0.00048	EDK89170	-252.3	0.0013	ZP_01089260	-305.4	0.041	YP_593931	-306.3	0.067				ZP_01002644	-351.7	5
YP_001105977	-150.5	3.1e-07	YP_926901	-225.6	8.9e-05	YP_321915	603.9	9.9e-181	ZP_01581646	-176.4	4.3e-07				ZP_01617093	-233.8	0.00048	NP_458800	-234.5	0.00051	ZP_01515791	-254	0.0015	YP_074349	-307.7	0.05	YP_459290	-306.5	0.069				ZP_01355444	-351.8	5.01
NP_386910	-151	3.2e-07	YP_432779	-226.3	9.5e-05	YP_720262	602.1	3.6e-180	NP_770020	-179.1	5.4e-07				ZP_01570993	-233.9	0.00049	NP_463225	-234.5	0.00051	ZP_01623514	-254.5	0.0015	ZP_01853076	-308.6	0.054	YP_289498	-307.1	0.072				ZP_01062046	-351.9	5.01
NP_302223	-151.6	3.4e-07	YP_582959	-226.9	0.0001	NP_488566	602.1	3.6e-180	ZP_01692043	-249.3	0.00028				YP_631374	-234.2	0.0005	ZP_00418494	-234.9	0.00054	NP_485338	-255.1	0.0016	YP_008736	-317.1	0.11	ZP_00566947	-307.1	0.072				ZP_01594659	-352.5	5.04
YP_001179669	-151.8	3.4e-07	YP_371469	-227.1	0.0001	ZP_00875371	601.4	5.8e-180	ZP_01692042	-273.5	0.0024				YP_157692	-234.5	0.00051	NP_103039	-235	0.00054	ZP_00107392	-257	0.0019	NP_867166	-348.4	1.08	ZP_01645099	-307.1	0.072				ZP_01583258	-352.7	5.05
YP_222887	-152.5	3.6e-07	YP_623269	-227.1	0.0001	YP_720263	601.3	6.1e-180							YP_989206	-234.7	0.00052	ZP_01222448	-235.8	0.00058	YP_001074570	-260.6	0.0026				ZP_01041078	-307.8	0.077				YP_290874	-352.8	5.05
YP_418319	-152.5	3.6e-07	YP_001074859	-227.9	0.00011	ZP_01619473	600.8	8.5e-180							ZP_01304309	-235	0.00054	YP_001002247	-235.8	0.00058	YP_394385	-261	0.0027				ZP_01692402	-308.6	0.083				YP_633721	-354.2	6.02
YP_480458	-152.9	3.8e-07	NP_842458	-228.3	0.00011	YP_172317	597.1	1.1e-178							ZP_01111421	-235	0.00054	ZP_01227114	-236	0.00059	ZP_01374449	-261	0.0027				EAQ41150	-310.9	0.1				ZP_01855050	-354.4	6.03
NP_699282	-153.5	4e-07	ZP_01663966	-229.1	0.00012	YP_001319988	593.2	1.7e-177							ZP_01114503	-235.1	0.00054	ZP_01604054	-236.9	0.00063	NP_682550	-261.4	0.0028				YP_196569	-312.9	0.12				ZP_00963983	-354.6	6.04
NP_245826	-153.7	4e-07	YP_523405	-229.4	0.00013	EDK89372	592.1	3.7e-177							YP_032476	-235.5	0.00056	ZP_01505592	-236.9	0.00064	ZP_01629002	-262.2	0.003				NP_641572	-314.2	0.14				ZP_00956960	-354.8	6.06
ZP_01545824	-153.9	4.1e-07	ZP_01569134	-229.5	0.00013	ZP_01353291	589.9	1.7e-176							ZP_01538485	-236.8	0.00063	YP_613949	-237	0.00064	NP_886993	-263	0.0032				YP_001104858	-315.8	0.16				YP_077871	-354.9	6.06
ZP_01581165	-156.3	5.1e-07	ZP_01426638	-229.7	0.00013	ZP_01091297	588	6e-176							ZP_00930453	-237	0.00064	ZP_01474635	-237.4	0.00066	YP_001239693	-264.8	0.0038				ZP_01419516	-316	0.16				ZP_01747878	-355.2	6.08
YP_986981	-157.6	5.7e-07	ZP_00984021	-229.8	0.00013	YP_603917	585.8	2.9e-175							YP_001066484	-237.2	0.00065	ZP_01261814	-238.1	0.00071	YP_001055138	-266	0.0042				YP_498466	-316.2	0.16				NP_522855	-355.4	6.09
YP_001306564	-157.8	5.8e-07	NP_953476	-230.2	0.00013	YP_885899	585.5	3.6e-175							YP_088811	-237.6	0.00068	YP_741420	-238.6	0.00074	YP_001154396	-266.9	0.0046				YP_270130	-318.2	0.19				ZP_01037956	-355.7	7
YP_831669	-158.4	6.2e-07	NP_518923	-231.9	0.00016	YP_321916	573.6	1.4e-171							NP_245054	-237.9	0.0007	ZP_01557766	-238.7	0.00075	NP_440089	-267.7	0.0049				YP_303258	-318.8	0.2				NP_973083	-356.7	7.07
YP_001021120	-159.3	6.7e-07	NP_622067	-232.2	0.00016	YP_172318	571.2	6.9e-171							YP_442762	-239.1	0.00077	ZP_01173252	-238.8	0.00075	YP_477157	-270.5	0.0063				YP_507210	-319.1	0.21				YP_590445	-356.8	7.08
YP_947932	-159.5	6.8e-07	YP_001313253	-232.7	0.00017	ZP_01470513	558	6.8e-167							ZP_01662517	-239.4	0.00079	YP_122887	-238.9	0.00076	YP_477373	-270.8	0.0065				ZP_01853922	-319.7	0.22				YP_001032417	-356.9	7.08
NP_228675	-159.7	6.9e-07	YP_001214228	-232.9	0.00017	NP_813131	557.7	8.3e-167							YP_944522	-240.4	0.00087	ZP_01451117	-239	0.00077	YP_474741	-271.5	0.0069				NP_824402	-320.2	0.23				ZP_01662115	-357.1	7.09
YP_369548	-160.1	7.2e-07	YP_307891	-232.9	0.00017	YP_730654	555.8	3.1e-166							NP_103040	-240.8	0.0009	ZP_00962874	-239.8	0.00082	YP_930268	-271.6	0.007				YP_244173	-320.4	0.24				YP_383721	-357.4	8.01
YP_971595	-160.7	7.6e-07	ZP_01514636	-232.9	0.00017	ZP_01470514	552.6	2.9e-165							ZP_01737929	-241.1	0.00092	YP_564201	-240.1	0.00084	YP_001324455	-272.2	0.0073				YP_001089745	-323.7	0.32				NP_242671	-357.8	8.04
ZP_00995345	-161	7.8e-07	ZP_01775402	-233.1	0.00017	ZP_01123819	552.1	3.9e-165							YP_001156062	-241.6	0.00096	YP_001175097	-240.8	0.0009	NP_859981	-272.4	0.0075				NP_629190	-327.7	0.45				YP_942732	-357.9	8.05
YP_001257151	-161.3	8e-07	NP_437654	-233.8	0.00019	ZP_01906366	551.9	4.6e-165							YP_726820	-241.6	0.00096	YP_267094	-241.1	0.00092	ZP_01728178	-272.6	0.0076				ZP_00372642	-330.9	0.6				ZP_01444489	-358	8.05
YP_887470	-161.5	8.1e-07	YP_181575	-234.2	0.00019	YP_952268	550.8	1e-164							ZP_01017668	-241.9	0.00099	NP_799193	-241.1	0.00093	ZP_00539522	-272.9	0.0078				NP_966265	-331.9	0.65				ZP_01387660	-358	8.05
ZP_01557404	-161.7	8.2e-07	ZP_01947394	-234.5	0.0002	ZP_01123818	550.6	1.2e-164							YP_001416566	-242	0.001	ZP_01704083	-241.6	0.00097	YP_721602	-273.9	0.0085				YP_504875	-339.6	1.03				YP_809412	-358.2	8.07
YP_773923	-161.7	8.2e-07	YP_001423940	-234.5	0.0002	YP_210538	548.1	6.3e-164							ZP_01513088	-242.5	0.001	YP_682217	-241.9	0.00099	ZP_01061702	-274.3	0.0088										NP_388502	-358.3	8.08
NP_356850	-162.8	9.1e-07	ZP_01309156	-234.5	0.0002	ZP_01906365	545	5.6e-163							NP_903201	-242.7	0.0011	ZP_01035215	-241.9	0.00099	NP_558483	-274.7	0.0091										NP_267505	-358.9	9.02
NP_774390	-163.1	9.4e-07	YP_383781	-234.5	0.0002	YP_001222848	533.6	1.5e-159							NP_931743	-242.7	0.0011	ZP_00055560	-242.3	0.001	YP_323523	-276.8	0.011										ZP_01750825	-359.1	9.04
YP_625915	-163.2	9.5e-07	YP_550353	-235	0.00021	YP_224942	532.2	4e-159							YP_427290	-242.9	0.0011	YP_865489	-242.4	0.001	ZP_01728725	-279.2	0.014										NP_816124	-359.3	9.05
NP_907056	-163.3	9.5e-07	YP_675904	-235.4	0.00021	YP_001137639	530.6	1.2e-158							NP_760224	-242.9	0.0011	ZP_01523449	-242.4	0.001	ZP_00951483	-280.5	0.015										YP_900818	-359.8	10
YP_675277	-163.5	9.7e-07	YP_748547	-236	0.00022	YP_730653	518.4	5.7e-155							NP_935862	-242.9	0.0011	YP_773632	-242.6	0.0011	YP_477965	-280.5	0.015
ZP_01509140	-163.7	9.9e-07	ZP_00972390	-236.4	0.00023	ZP_01130538	504.4	9.2e-151							ZP_00650901	-243	0.0011	YP_272870	-242.8	0.0011	YP_434006	-282.6	0.019
NP_844475	-164.4	1e-06	YP_001231657	-236.6	0.00024	NP_488568	487	1.6e-145							ZP_01451118	-243.1	0.0011	YP_318954	-243.3	0.0011	NP_892600	-283.5	0.02
YP_549230	-164.4	1.1e-06	YP_125330	-236.9	0.00024										YP_001418270	-243.3	0.0011	YP_470292	-243.3	0.0011	ZP_01547643	-283.7	0.02
YP_001087355	-164.6	1.1e-06	ZP_00767787	-236.9	0.00024										YP_757254	-243.5	0.0011	YP_577966	-244	0.0012	NP_395735	-284	0.021
ZP_01160185	-164.8	1.1e-06	YP_472009	-237.8	0.00027										NP_874170	-243.9	0.0012	YP_757253	-244.2	0.0012	YP_001008933	-287.1	0.028
YP_132692	-164.8	1.1e-06	YP_981229	-238.1	0.00027										YP_001344371	-244.1	0.0012	YP_391360	-244.3	0.0012	YP_001090733	-287.1	0.028
YP_998238	-164.8	1.1e-06	YP_742328	-238.3	0.00028										ZP_01745101	-244.1	0.0012	ZP_01950960	-244.9	0.0013	YP_325521	-287.7	0.029
YP_001119744	-164.9	1.1e-06	YP_357369	-238.5	0.00028										YP_001099573	-245	0.0013	YP_052018	-245.1	0.0013	YP_460914	-288.1	0.03
ZP_01222619	-165.7	1.2e-06	NP_889329	-239.3	0.0003										ZP_01167595	-245.3	0.0013	ZP_01751064	-245.7	0.0014	ZP_01630307	-288.3	0.031
YP_559306	-165.7	1.2e-06	NP_213619	-239.4	0.0003										YP_436475	-245.5	0.0014	ZP_01055190	-246.1	0.0014	ZP_01372792	-288.4	0.031
ZP_00986793	-165.8	1.2e-06	YP_391216	-239.6	0.00031										YP_768835	-245.8	0.0014	YP_001418271	-246.4	0.0015	ZP_01908885	-289.5	0.034
ZP_00992543	-165.9	1.2e-06	YP_461600	-240.1	0.00032										YP_595050	-245.9	0.0014	YP_898688	-246.4	0.0015	ZP_01910769	-289.8	0.035
ZP_01187239	-166	1.2e-06	ZP_01018405	-242	0.00038										YP_917433	-246	0.0014	YP_666787	-246.4	0.0015	YP_754829	-289.8	0.035
ZP_01114223	-166.2	1.2e-06	YP_440000	-242.1	0.00039										YP_001002248	-246.3	0.0015	YP_131447	-246.6	0.0015	YP_801932	-290.9	0.039
YP_442572	-166.3	1.2e-06	YP_575703	-243	0.00042										ZP_01156526	-246.4	0.0015	YP_075805	-248.1	0.0017	YP_861802	-290.9	0.039
YP_718783	-166.4	1.3e-06	NP_103398	-243.3	0.00043										ZP_00821855	-246.6	0.0015	ZP_01570994	-248.4	0.0018	ZP_01693820	-292	0.043
ZP_00132574	-166.4	1.3e-06	YP_001185974	-245.4	0.00052										ZP_01307051	-246.7	0.0015	NP_903200	-248.8	0.0018	ZP_00970859	-292.5	0.045
NP_220711	-166.5	1.3e-06	YP_844599	-247.9	0.00065										NP_902982	-246.9	0.0015	YP_751983	-249	0.0019	ZP_01005818	-292.9	0.046
YP_088026	-166.7	1.3e-06	ZP_00418710	-249	0.00072										ZP_01450462	-247.2	0.0016	ZP_01777477	-249	0.0019	YP_001017246	-293.2	0.047
ZP_00929928	-166.7	1.3e-06	YP_001275690	-250.2	0.0008										NP_229619	-248.1	0.0017	NP_935861	-249.1	0.0019	ZP_01086354	-293.3	0.048
YP_001066727	-166.7	1.3e-06	YP_605957	-252.7	0.001										YP_001244697	-248.1	0.0017	ZP_01755697	-249.2	0.0019	ZP_00531293	-294.9	0.055
NP_626066	-166.9	1.3e-06	YP_001265579	-253.4	0.0011										YP_122886	-248.2	0.0017	NP_760225	-249.4	0.0019	ZP_01125171	-296.7	0.064
YP_246549	-167.7	1.4e-06	NP_969135	-253.4	0.0011										ZP_00829508	-248.8	0.0018	NP_229620	-249.5	0.0019	ZP_01121210	-297.9	0.072
ZP_01467133	-168.2	1.5e-06	ZP_01530735	-254.9	0.0012										YP_318955	-249	0.0019	YP_001244698	-249.5	0.0019	YP_731002	-298	0.073
YP_759775	-168.2	1.5e-06	YP_911622	-256.1	0.0013										NP_519343	-249.3	0.0019	YP_763438	-249.6	0.002	NP_898000	-298.6	0.076
YP_446333	-168.5	1.5e-06	YP_359708	-257.7	0.0015										ZP_01718957	-250.3	0.0021	NP_902983	-249.9	0.002	YP_377811	-298.9	0.079
YP_001344252	-169.3	1.6e-06	ZP_00593072	-260.8	0.002										YP_001305879	-250.4	0.0021	YP_001048959	-251.9	0.0024	ZP_00109872	-300.2	0.088
YP_982252	-169.7	1.7e-06	YP_591605	-262.4	0.0023										YP_314361	-251.2	0.0023	YP_573334	-252.4	0.0025	ZP_00533627	-300.7	0.092
ZP_01233476	-170.2	1.8e-06	YP_465575	-263.2	0.0025										YP_001053774	-251.3	0.0023	YP_166573	-253.4	0.0027	YP_565858	-301.9	0.1
ZP_01950829	-170.6	1.8e-06	NP_771591	-265.2	0.003										ZP_00204479	-251.3	0.0023	ZP_00153227	-253.4	0.0028	NP_874874	-302.5	0.11
NP_902598	-171.6	2e-06	ZP_00532159	-266	0.0032										ZP_01045690	-251.7	0.0024	NP_244020	-253.5	0.0028	ZP_01469978	-303.2	0.11
YP_067281	-171.6	2e-06	YP_822776	-266.2	0.0033										YP_222084	-251.8	0.0024	ZP_00960042	-253.7	0.0028	ZP_01079694	-303.6	0.12
ZP_00697645	-171.7	2e-06	YP_375208	-269.1	0.0042										NP_539527	-251.8	0.0024	YP_247183	-253.8	0.0029	ZP_01048820	-303.7	0.12
NP_415022	-172.1	2.1e-06	NP_661691	-277	0.0086										YP_414788	-251.8	0.0024	NP_359802	-253.9	0.0029	EAQ41493	-303.8	0.12
NP_836160	-172.1	2.1e-06													ZP_01624879	-252.2	0.0025	YP_626111	-254.1	0.0029	YP_477156	-303.9	0.12
YP_872914	-172.2	2.1e-06													YP_865488	-252.4	0.0025	YP_112847	-254.1	0.0029	NP_897643	-304.7	0.13
NP_519544	-173.6	2.4e-06													ZP_01550215	-252.5	0.0025	NP_716239	-254.1	0.0029	YP_001131179	-307	0.16
YP_529000	-173.9	2.4e-06													YP_033871	-252.5	0.0025	ZP_01379509	-254.1	0.0029	YP_474740	-309.3	0.2
ZP_01216362	-174.2	2.5e-06													YP_052019	-252.8	0.0026	ZP_00339884	-254.2	0.003	ZP_01106539	-309.6	0.2
NP_631283	-174.6	2.6e-06													YP_391359	-253.2	0.0027	YP_314362	-254.2	0.003	YP_680145	-310.2	0.21
ZP_00340162	-174.9	2.7e-06													ZP_00998280	-253.2	0.0027	YP_511114	-254.5	0.003	NP_837482	-311.7	0.24
YP_001104711	-175	2.7e-06													ZP_01041815	-253.3	0.0027	ZP_01550214	-254.8	0.0031	YP_079194	-311.8	0.25
YP_583607	-175.1	2.7e-06													YP_114413	-253.4	0.0028	NP_355012	-255.4	0.0033	ZP_00728121	-312.6	0.27
ZP_01504117	-175.2	2.7e-06													YP_286178	-253.8	0.0028	YP_001341477	-255.5	0.0033	NP_421339	-313.9	0.3
NP_295866	-175.9	2.9e-06													ZP_01264828	-253.8	0.0028	YP_344570	-255.9	0.0035	YP_001014366	-314.3	0.31
ZP_01168123	-176	3e-06													YP_001262853	-253.8	0.0029	ZP_01615172	-256.1	0.0035	ZP_01690000	-315	0.33
YP_726504	-176	3e-06													NP_355013	-253.9	0.0029	YP_732738	-256.1	0.0035	ZP_01611308	-315.5	0.34
YP_290283	-176.5	3.1e-06													YP_985485	-254.1	0.0029	ZP_00991947	-256.2	0.0035	YP_376448	-317.7	0.42
YP_871302	-176.9	3.2e-06													ZP_00727633	-254.1	0.0029	ZP_01264829	-256.5	0.0036	ZP_01472438	-317.8	0.42
YP_242319	-177	3.2e-06													YP_353432	-254.4	0.003	YP_338816	-256.6	0.0037	YP_382384	-318	0.43
ZP_00153495	-177.2	3.3e-06													YP_001043877	-254.4	0.003	NP_966585	-257.4	0.0039	NP_518266	-319.6	0.49
YP_271476	-177.3	3.3e-06													NP_839717	-254.5	0.003	ZP_01111422	-257.6	0.004	ZP_01661997	-320.1	0.51
YP_735625	-177.5	3.4e-06													YP_411145	-254.6	0.0031	YP_855470	-257.8	0.0041	ZP_01468636	-323.9	0.72
ZP_01347773	-177.5	3.4e-06													YP_545696	-254.6	0.0031	YP_868245	-258.1	0.0042	NP_924791	-324.4	0.76
YP_001416782	-177.6	3.4e-06													YP_549415	-254.7	0.0031	ZP_01450461	-258.2	0.0042	NP_440390	-324.9	0.79
ZP_01380118	-177.8	3.5e-06													NP_418595	-254.8	0.0031	YP_442763	-258.7	0.0044	ZP_00110558	-326.8	0.93
NP_860387	-178.2	3.6e-06													ZP_00699459	-254.8	0.0031	YP_001143092	-258.7	0.0044	ZP_00590899	-327.6	1
NP_455096	-179	3.8e-06													NP_458799	-254.9	0.0031	ZP_01125752	-259.4	0.0047	YP_001094853	-330.9	1.03
NP_459496	-179	3.8e-06													ZP_01583200	-255.4	0.0033	YP_205703	-259.6	0.0048	YP_635038	-332	1.05
NP_905503	-180	4.2e-06													YP_001037093	-255.8	0.0034	ZP_01045691	-260.1	0.005	ZP_01386289	-333.2	1.06
YP_341759	-180	4.2e-06													NP_386230	-255.8	0.0034	YP_198599	-260.2	0.0051	YP_799917	-335.4	2
ZP_01077612	-180	4.2e-06													ZP_01540075	-256	0.0035	YP_589006	-260.4	0.0051	NP_713672	-341.9	3.05
NP_827658	-180.4	4.4e-06													YP_982110	-256.1	0.0035	YP_559405	-260.4	0.0052
NP_360089	-180.5	4.4e-06													YP_589007	-256.1	0.0035	NP_220515	-260.4	0.0052
NP_931025	-180.6	4.4e-06													YP_001175096	-256.5	0.0036	YP_369343	-260.7	0.0053
YP_001362815	-181.1	4.7e-06													NP_799194	-256.6	0.0036	NP_240371	-261.1	0.0055
YP_459804	-181.4	4.8e-06													ZP_01162355	-257	0.0038	NP_660875	-261.3	0.0056
YP_001189782	-181.5	4.8e-06													ZP_01173251	-257	0.0038	YP_985486	-261.5	0.0057
YP_757451	-181.5	4.8e-06													YP_523549	-257.2	0.0039	ZP_01624880	-261.5	0.0057
YP_632164	-181.5	4.8e-06													YP_466725	-257.4	0.0039	ZP_01611277	-261.6	0.0057
ZP_01306341	-182.1	5.1e-06													NP_773149	-257.4	0.0039	ZP_00930452	-261.6	0.0057
YP_801211	-182.7	5.3e-06													ZP_01003789	-257.4	0.0039	YP_001066483	-261.6	0.0057
YP_001052189	-182.8	5.4e-06													ZP_01237171	-258.1	0.0042	YP_001119570	-261.6	0.0057
YP_659784	-183.2	5.6e-06													NP_463224	-258.2	0.0042	YP_033870	-261.7	0.0058
NP_682974	-183.3	5.6e-06													YP_666786	-258.5	0.0043	YP_353431	-262.1	0.006
ZP_01704668	-183.5	5.7e-06													NP_698395	-258.9	0.0045	YP_001043876	-262.1	0.006
ZP_00822408	-183.8	5.9e-06													ZP_01552316	-258.9	0.0045	ZP_01513089	-262.1	0.006
NP_719658	-184	6e-06													YP_001167093	-259.1	0.0046	ZP_01540074	-262.4	0.0062
EDK87546	-184.3	6.1e-06													YP_001327686	-259.5	0.0047	YP_286177	-262.4	0.0062
YP_523379	-185.6	6.9e-06													YP_898689	-259.5	0.0047	ZP_01347232	-262.9	0.0064
YP_167827	-186	7.2e-06													YP_617291	-260.1	0.005	YP_001092700	-263.1	0.0065
YP_564072	-186	7.2e-06													ZP_01777476	-260.5	0.0051	ZP_01439751	-263.6	0.0068
ZP_01260864	-186.1	7.2e-06													YP_344571	-260.6	0.0052	YP_928894	-263.9	0.007
YP_923769	-186.4	7.4e-06													YP_763437	-260.7	0.0053	YP_032475	-264.2	0.0072
NP_759212	-186.7	7.6e-06													YP_994884	-260.8	0.0053	YP_459156	-264.3	0.0072
YP_446334	-186.7	7.6e-06													YP_205704	-261	0.0054	YP_067080	-264.5	0.0074
NP_712253	-187	7.8e-06													ZP_01445716	-261	0.0054	YP_498601	-264.6	0.0075
ZP_01644243	-187.8	8.4e-06													YP_454019	-261	0.0054	NP_773148	-264.8	0.0076
YP_049302	-188.7	9.1e-06													ZP_01055189	-261.2	0.0055	ZP_01017669	-265.8	0.0083
ZP_01648542	-188.8	9.2e-06													ZP_01615173	-261.3	0.0055	YP_584246	-265.8	0.0083
YP_115499	-188.9	9.2e-06													YP_470293	-261.3	0.0056	YP_665758	-265.9	0.0084
YP_001340704	-189	9.4e-06													YP_663534	-261.7	0.0058	YP_944103	-266.1	0.0085
NP_104221	-189.3	9.6e-06													YP_064828	-261.9	0.0058	ZP_01237170	-266.3	0.0087
YP_846427	-189.4	9.7e-06													YP_928895	-263.2	0.0066	YP_693920	-266.6	0.0089
ZP_01474435	-190.4	1.1e-05													NP_641491	-263.4	0.0067	YP_277600	-266.9	0.0091
ZP_01615405	-190.6	1.1e-05													ZP_01950957	-263.4	0.0067	YP_663535	-267.5	0.0096
YP_200431	-190.6	1.1e-05													YP_969796	-263.9	0.007	ZP_01418514	-267.6	0.0097
YP_691816	-190.6	1.1e-05													ZP_01449109	-264	0.0071	ZP_01078519	-267.6	0.0098
YP_474954	-191	1.1e-05													ZP_00952399	-264.2	0.0071	ZP_01352052	-267.6	0.0098
YP_001007241	-191.5	1.2e-05													ZP_01645219	-264.3	0.0072	NP_878392	-267.9	0.01
YP_476585	-191.6	1.2e-05													YP_844321	-264.5	0.0074	ZP_01307050	-268.2	0.01
ZP_01374934	-192.1	1.2e-05													ZP_01474634	-264.5	0.0074	YP_960028	-268.4	0.01
YP_754532	-192.3	1.3e-05													ZP_01741460	-264.7	0.0075	YP_427289,	-268.4	0.01
YP_943253	-193.2	1.4e-05													YP_751984	-264.8	0.0075	YP_674307	-268.6	0.011
ZP_01543128	-193.3	1.4e-05													YP_166572	-265	0.0077	YP_001099574	-268.9	0.011
YP_001175700	-193.4	1.4e-05													YP_244260	-265.2	0.0078	YP_436474	-269.1	0.011
YP_814873	-193.6	1.4e-05													ZP_01078520	-265.3	0.0079	ZP_01167596	-269.5	0.012
ZP_01603047	-193.9	1.4e-05													YP_741419	-265.3	0.0079	ZP_01133548	-269.6	0.012
ZP_01537836	-194.2	1.5e-05													ZP_01548256	-265.5	0.008	ZP_01162354	-269.8	0.012
YP_806306	-194.4	1.5e-05													YP_001092699	-266	0.0084	YP_064827	-270	0.012
YP_617257	-194.4	1.5e-05													YP_747188	-266	0.0084	ZP_01313404	-270.3	0.012
YP_643484	-194.5	1.5e-05													ZP_01261815	-266.2	0.0085	YP_507836	-270.8	0.013
ZP_00829786	-194.6	1.5e-05													YP_357671	-266.3	0.0086	NP_539528	-270.9	0.013
YP_752075	-196.1	1.8e-05													ZP_01577723	-266.9	0.0092	YP_222083	-271	0.013
NP_797184	-196.2	1.8e-05													YP_001241930	-267	0.0092	YP_414787	-271	0.013
YP_206124	-196.7	1.8e-05													YP_389435	-267.2	0.0093	NP_698394	-271	0.013
NP_602376	-196.7	1.9e-05													ZP_01224414	-267.5	0.0096	ZP_01662516	-271.1	0.013
YP_001159833	-197.1	1.9e-05													YP_267093	-268	0.01	YP_114412	-271.3	0.014
YP_001143241	-197.4	2e-05													YP_154727	-268.4	0.01	YP_303473	-271.6	0.014
ZP_01611672	-198.2	2.1e-05													YP_759199	-269.1	0.011	NP_519344	-272.4	0.015
ZP_01056077	-198.8	2.2e-05													YP_682216	-269.2	0.011	YP_001262852	-273.4	0.016
YP_858039	-198.8	2.2e-05													ZP_00991948	-269.6	0.012	YP_595051	-273.4	0.016
YP_612763	-200.8	2.7e-05													YP_498602	-270	0.012	YP_001167094	-273.7	0.017
YP_865361	-200.9	2.7e-05													ZP_01751063	-270.1	0.012	YP_726819	-274.1	0.017
YP_396154	-202	3e-05													NP_841334	-270.4	0.012	YP_917434	-274.7	0.018
ZP_00651770	-202.4	3.1e-05													NP_244021	-271.5	0.014	ZP_01114504	-274.9	0.019
ZP_01585677	-202.9	3.2e-05													ZP_00960041	-271.6	0.014	ZP_01737930	-275.2	0.019
YP_001095512	-203.3	3.3e-05													ZP_00962873	-271.7	0.014	ZP_01041284	-275.3	0.019
YP_926295	-203.7	3.5e-05													YP_564202	-271.7	0.014	YP_932439	-275.4	0.019
ZP_00960713	-203.8	3.5e-05													YP_781102	-272.1	0.014	YP_969797	-275.4	0.02
ZP_01079630	-204.3	3.6e-05													NP_871188	-272.2	0.015	ZP_01718958	-275.7	0.02
ZP_01442960	-204.3	3.7e-05													YP_199551	-272.2	0.015	NP_871189	-275.9	0.02
YP_926296	-204.4	3.7e-05													YP_511115	-272.6	0.015	YP_631375	-276.1	0.021
YP_801212	-204.5	3.7e-05													YP_709645	-272.7	0.015	ZP_01449110	-276.2	0.021
NP_712252	-205.2	3.9e-05													ZP_01755696	-272.9	0.015	ZP_01645218	-277	0.022
YP_901293	-205.9	4.2e-05													YP_967722	-272.9	0.015	YP_505689	-277.1	0.023
ZP_01001985	-206.8	4.6e-05													ZP_01313405	-274.4	0.018	YP_747189	-277.1	0.023
YP_454378	-207	4.6e-05													YP_001048958	-274.4	0.018	YP_411144	-277.9	0.024
ZP_01621819	-207.3	4.7e-05													ZP_00055561	-274.6	0.018	YP_088812	-278	0.025
NP_971316	-207.6	4.9e-05													YP_154183	-274.6	0.018	YP_994883	-278.3	0.025
YP_065605	-208.4	5.3e-05													ZP_00955438	-274.9	0.019	YP_844322	-278.3	0.025
ZP_01131220	-208.7	5.4e-05													ZP_01523450	-275	0.019	ZP_01617094	-278.7	0.026
ZP_01626132	-210	6e-05													YP_732737	-275.1	0.019	YP_528136	-278.8	0.026
YP_683161	-210.2	6.1e-05													YP_277599	-275.5	0.02	YP_196768	-279	0.027
ZP_00518027	-211.1	6.7e-05													ZP_01035216	-276.9	0.022	ZP_00204740	-279.1	0.027
ZP_01748770	-211.5	6.9e-05													NP_212337	-278.5	0.026	YP_389436	-279.3	0.028
YP_283489	-211.8	7.1e-05													YP_505688	-278.8	0.026	YP_718699	-279.4	0.028
ZP_01730697	-212.8	7.8e-05													YP_855469	-278.8	0.026	YP_617290	-280.3	0.03
ZP_01704669	-212.9	7.8e-05													YP_001320903	-279.1	0.027	YP_967723	-282.9	0.038
ZP_01749791	-213.9	8.5e-05													YP_868244	-279.3	0.027	YP_903758	-283.5	0.04
NP_325899	-214.1	8.7e-05													YP_001143093	-279.3	0.028	YP_506062	-283.5	0.04
ZP_01034010	-214.3	8.9e-05													ZP_01352051	-279.7	0.028	ZP_01577724	-283.7	0.041
ZP_01189338	-214.3	8.9e-05													YP_112846	-280.2	0.03	YP_001320902	-284.5	0.044
ZP_01114222	-214.6	9.1e-05													NP_716238	-281.1	0.032	YP_545695	-285	0.046
YP_735624	-214.8	9.2e-05													YP_072652	-282.3	0.036	YP_001053773	-285.6	0.048
YP_721678	-214.9	9.3e-05													YP_613950	-282.4	0.036	ZP_00135198	-285.6	0.048
YP_564071	-214.9	9.4e-05													YP_903759	-283	0.038	YP_549414	-287	0.055
YP_001041961	-215.3	9.7e-05													YP_944104	-283.2	0.039	YP_523548	-287.2	0.056
YP_511934	-215.3	9.7e-05													ZP_01222449	-283.4	0.04	YP_989205	-289.3	0.067
YP_544198	-216.4	0.00011													ZP_00153226	-283.6	0.04	NP_841333	-289.6	0.069
YP_871301	-216.7	0.00011													YP_459155	-284	0.042	YP_154184	-289.9	0.07
YP_001016706	-216.8	0.00011													ZP_01604053	-284.1	0.042	ZP_01741459	-290	0.071
NP_925120	-217.2	0.00011													ZP_01418515	-285	0.046	ZP_01784247	-290	0.072
NP_719657	-217.3	0.00012													NP_359801	-285.8	0.049	NP_874169	-290.7	0.076
YP_354482	-217.6	0.00012													ZP_00339883	-287.2	0.056	ZP_01304310	-290.8	0.076
YP_001095511	-217.8	0.00012													NP_660876	-287.5	0.057	ZP_00650900	-291	0.078
ZP_01311327	-217.9	0.00012													YP_131448	-288.7	0.063	NP_641492	-291.1	0.079
NP_895127	-218.6	0.00013													YP_573333	-289	0.065	ZP_00952398	-291.1	0.079
YP_752074	-219.4	0.00014													YP_247184	-289.2	0.066	ZP_01224415	-291.4	0.081
NP_439977	-219.5	0.00014													ZP_01704084	-289.3	0.067	YP_199552	-291.5	0.082
YP_933773	-219.8	0.00014													ZP_01379508	-293	0.093	YP_466726	-291.6	0.082
ZP_01594128	-219.8	0.00014													NP_971938	-295.3	0.11	YP_001037094	-292.4	0.088
YP_001169001	-220.5	0.00015													NP_878391	-295.6	0.12	YP_001021181	-292.5	0.089
YP_464093	-222.3	0.00018													NP_220514	-297.2	0.13	YP_001344370	-292.8	0.091
ZP_01543129	-222.4	0.00018													NP_218553	-297.6	0.14	YP_244259	-295.1	0.11
ZP_01736485	-223.1	0.00019													YP_303472	-297.9	0.14	YP_157691	-295.4	0.12
YP_320925	-223.2	0.00019													YP_067079	-298.9	0.16	AAO27215	-296.7	0.13
ZP_01123138	-225	0.00023													YP_506061	-299.9	0.17	NP_245055	-298.5	0.15
ZP_00108710	-225.7	0.00024													YP_507835	-300.2	0.18	YP_982111	-298.5	0.15
YP_001016294	-227	0.00027													ZP_01347231	-301.1	0.19	YP_357672	-299.1	0.16
ZP_01470695	-228.2	0.00031													AAO27216	-303.7	0.24	YP_709646	-300.7	0.18
ZP_01085654	-229.8	0.00035													NP_240372	-307.1	0.33	YP_072653	-300.7	0.18
ZP_01631175	-231	0.00039													YP_198598	-307.3	0.33	YP_944521	-301.6	0.2
NP_486512	-231.6	0.00041													YP_196767	-309.6	0.41	NP_212338	-305.5	0.28
YP_001281254	-234.1	0.00052													YP_075806	-309.9	0.42	NP_971939	-311.3	0.47
ZP_01389233	-234.3	0.00053													NP_966584	-313.6	0.58	YP_001156061	-314.5	0.63
NP_971317	-234.9	0.00055																NP_218554	-322.4	1.03
YP_001232166	-237.7	0.00071
ZP_01774029	-242.4	0.0011
YP_047500	-243	0.0011
YP_001270016	-247.8	0.0017
YP_581712	-248.7	0.0019
ZP_01224513	-249	0.0019
YP_610313	-249.5	0.002
YP_265408	-249.8	0.0021
ZP_00879016	-266.8	0.0094
[truncated: 1 more columns]

## Sheet: SPFH2b-HMM
HMMer 2.3.2 output [HMM has been calibrated; E values are empirical estimates]
Scores for complete sequences (score includes all domains)
Query HMM: SPFH2b-HMM (generated with 36 sequences)
SPFH1a			SPFH1b			SPFH2a			SPFH2b			SPFH2c			SPFH3a			SPFH3b			SPFH4			SPFH5			SPFH6			SPFH7			SPFH8			SPFH9			SPFH10			SPFH11a			SPFH11b			SPFH12
AC-No.	Score	E value	AC-No.	Score	E value	AC-No.	Score	E value	AC-No.	Score	E value	AC-No.	Score	E value	AC-No.	Score	E value	AC-No.	Score	E value	AC-No.	Score	E value	AC-No.	Score	E value	AC-No.	Score	E value	AC-No.	Score	E value	AC-No.	Score	E value	AC-No.	Score	E value	AC-No.	Score	E value	AC-No.	Score	E value	AC-No.	Score	E value	AC-No.	Score
YP_471040	-376.5	0.0014	YP_411733	-410.8	0.0059	YP_001124425	-113.7	2.5e-12	YP_001051449	1243.6	0	ZP_00973490	531.8	1.5e-159	YP_994884	-404.7	0.0099	ZP_01227114	-404.9	0.01	ZP_01577695	-401.2	0.0039	NP_867226	-435.2	0.0131	NP_739266	-473.6	0.3	YP_001035889	-401.2	0.00076	NP_973083	-470.9	0.34	NP_772269	-429.8	0.0072	YP_001363859	-398.6	0.00029	NP_867633	-487.1	0.1	ZP_01517037	-477.8	0.051	NP_102364	-369.9
YP_769652	-380.8	0.0019	YP_574812	-412	0.0065	YP_146193	-116.8	3.1e-12	YP_870627	1243.4	0	YP_001188871	526.6	5.7e-158	YP_523549	-409	0.014	ZP_01445715	-419.5	0.029	ZP_01462952	-408.4	0.0065	NP_813466	-443.1	0.0221	YP_928746	-478.5	0.43	YP_909371	-408.5	0.0013	NP_696091	-480.3	0.66	YP_373171	-488	0.46	YP_949172	-416.7	0.001	ZP_01529548	-507.8	0.43	YP_001276551	-481.4	0.066	YP_001309779	-383.7
YP_001138485	-386.3	0.0028	YP_957413	-417.2	0.0093	YP_177441	-127.3	6.6e-12	YP_734944	1242	0	YP_528944	393.8	5.6e-118	YP_982110	-417.9	0.026	YP_613949	-424.4	0.041	ZP_00768473	-411.6	0.0082	YP_301273	-444.6	0.0251	ZP_01362431	-478.9	0.44	NP_720700	-409.8	0.0014	YP_623342	-495.3	1.9	YP_172403	-489.1	0.49	YP_472647	-431.2	0.0029	ZP_00768346	-509.3	0.47	YP_828276	-483.3	0.076	ZP_01503333	-394.4
NP_356850	-386.5	0.0028	YP_001003226	-425.8	0.017	NP_843092	-129.8	7.9e-12	NP_716997	1237.2	0	YP_432301	390	7.4e-117	YP_626110	-420.3	0.03	YP_470292	-427.6	0.051	ZP_01515791	-419.3	0.014	YP_416917	-445.2	0.0261	YP_289498	-480.7	0.5	NP_269875	-412.5	0.0017	YP_809412	-499.9	2.6	ZP_01645354	-489.2	0.5	ZP_01580520	-433.8	0.0035	ZP_01517038	-510.2	0.5	ZP_01529549	-483.9	0.08	YP_001243001	-399.9
YP_001328369	-386.8	0.0029	YP_742328	-430.6	0.024	NP_266895	-138.4	1.5e-11	ZP_01704243	1223.4	0	ZP_01644809	372	2e-111	ZP_01439750	-421.3	0.033	ZP_01439751	-429.9	0.06	ZP_01374449	-420.1	0.015	NP_242223	-447	0.031	ZP_00379010	-481.7	0.54	ZP_00876052	-414.6	0.002	NP_267505	-503.6	3.4	ZP_01548431	-491	0.56	YP_001241017	-436.6	0.0043	YP_001276552	-510.8	0.52	ZP_00768347	-493.5	0.16	ZP_01352662	-410.2
YP_632164	-387.2	0.003	ZP_00992967	-434.1	0.031	ZP_01172654	-141.2	1.8e-11	ZP_01540968	1220.9	0	ZP_01116210	356.7	8.2e-107	ZP_01133547	-422.7	0.036	YP_768834	-431.2	0.066	ZP_01135472	-420.9	0.016	YP_188716	-447.8	0.0311	NP_940322	-482.1	0.55	ZP_00781171	-418.4	0.0026	ZP_01579167	-503.7	3.4	NP_349972	-491.2	0.57	ZP_00572581	-439.9	0.0055	ZP_01461360	-517.5	0.82	NP_867632	-518.7	0.89	YP_323473	-415.5
NP_386910	-392	0.0042	YP_269399	-441.4	0.052	ZP_01184581	-145.2	2.4e-11	YP_001093076	1214.8	0	ZP_01911385	268.5	2.8e-80	ZP_01557767	-423.3	0.037	NP_103039	-432.6	0.073	YP_001277242	-420.9	0.016	ZP_01173323	-449.9	0.0371	ZP_01372821	-484.7	0.66	YP_817370	-423.4	0.0037	YP_001032417	-504.5	3.6	YP_624523	-496.5	0.83	YP_710796	-443.6	0.0071	YP_828275	-540	3.2	ZP_01461326	-520.1	0.98	NP_485009	-415.7
YP_225817	-392.3	0.0043	YP_495684	-442.1	0.055	ZP_01722176	-146.7	2.6e-11	YP_752288	1209.8	0	YP_960956	266.8	8.9e-80	YP_773633	-424.3	0.04	YP_001241929	-433.5	0.078	ZP_01533883	-426.7	0.024	ZP_01724963	-451.9	0.0421	NP_629190	-485.7	0.71	ZP_00121264	-425.3	0.0042	YP_001019443	-504.5	3.6	YP_824706	-496.8	0.85	YP_435459	-451.7	0.013							ZP_00107334	-422.1
ZP_01439096	-394.7	0.0051	YP_472009	-443.4	0.06	YP_808762	-147.5	2.8e-11	YP_926681	1207.6	0	ZP_01611500	262	2.5e-78	YP_088811	-424.6	0.041	ZP_00998279	-435	0.087	ZP_01425469	-428.1	0.027	YP_253258	-452.9	0.0451	YP_001104858	-489.9	0.95	NP_695313	-425.3	0.0042	ZP_01361048	-505.1	3.8	YP_628694	-498.2	0.94	ZP_01692574	-457	0.018							ZP_01663403	-427.8
ZP_01467133	-396.5	0.0058	YP_001275690	-444.1	0.064	NP_390979	-151.3	3.6e-11	ZP_01132344	1186	0	ZP_01201099	248.2	3.6e-74	YP_157692	-424.8	0.042	ZP_01745102	-435.3	0.089	YP_001093108	-429.9	0.03	ZP_00538645	-453.4	0.0471	YP_001262628	-494.3	1.3	ZP_01062458	-427.5	0.0049	YP_243215	-506.2	4.1	ZP_01582148	-499.6	1	ZP_01054906	-458.7	0.021							YP_383057	-439.2
YP_953572	-397	0.006	YP_926901	-444.1	0.064	YP_001193213	-151.6	3.7e-11	ZP_01111725	1169	0	YP_862661	238	4.4e-71	ZP_00962873	-425.1	0.043	YP_674307	-436.2	0.095	YP_891505	-433.2	0.038	ZP_01720740	-454.2	0.0491	NP_346550	-494.7	1.3	ZP_01201246	-429.1	0.0055	YP_776158	-508.8	4.9	ZP_01853815	-500.5	1.1	YP_634664	-466.7	0.037							ZP_00567713	-471.9
YP_001134915	-397.6	0.0063	YP_314248	-445.6	0.071	YP_076706	-156.4	5.2e-11	NP_770020	1163.5	0	ZP_01050326	235.5	2.4e-70	YP_559406	-425.6	0.044	ZP_01548255	-436.3	0.095	NP_906359	-433.3	0.038	ZP_01368791	-454.2	0.0491	NP_691804	-495.3	1.4	ZP_00378093	-439.6	0.012	YP_900818	-508.9	4.9	YP_777314	-501.1	1.1
YP_317543	-398.7	0.0068	ZP_01018405	-447	0.078	YP_807344	-158.8	6.2e-11	YP_001240744	1153.3	0	ZP_01060752	232.4	2.1e-69	YP_369344	-426.1	0.046	YP_917434	-438.5	0.11	NP_222954	-434.7	0.043	ZP_01360682	-454.3	0.051	YP_118104	-495.5	1.4	YP_001031937	-442.5	0.014	ZP_01662115	-510.6	5.6	YP_548317	-501.1	1.1
YP_757451	-399.4	0.0071	ZP_01501226	-448.4	0.086	ZP_01697149	-161	7.3e-11	ZP_01041034	1148.3	0	YP_290889	231.8	3.1e-69	YP_001119571	-426.4	0.047	YP_353431	-438.5	0.11	NP_207046	-436.5	0.048	YP_001113823	-455.6	0.0551	ZP_01576634	-495.8	1.4	YP_808638	-442.5	0.014	ZP_01773323	-511	5.7	ZP_01553951	-501.2	1.2
YP_459804	-400.9	0.0079	YP_675904	-448.7	0.088	YP_678860	-162.3	8e-11	ZP_01746880	1126.4	0	ZP_01466517	223.8	8.1e-67	ZP_00955438	-427.5	0.051	YP_001043876	-441	0.13	YP_626992	-436.5	0.048	NP_692880	-456.9	0.061	ZP_00739991	-496.7	1.5	NP_266784	-443.6	0.016	YP_286951	-511.1	5.7	YP_245028	-505.8	1.6
NP_827658	-401.7	0.0084	ZP_00418710	-449.8	0.095	ZP_00540127	-162.9	8.3e-11	YP_614189	1115.6	0	YP_631761	211.4	4.4e-63	YP_528137	-428.2	0.053	ZP_01550214	-443.6	0.16	YP_665103	-438.3	0.055	NP_390416	-457.3	0.0621	ZP_01183374	-497.5	1.6	ZP_01049699	-443.7	0.016	YP_001276575	-511.8	6	YP_325133	-505.8	1.6
NP_626066	-402	0.0086	YP_776274	-450.2	0.098	YP_885899	-175	2e-10	ZP_01054959	1115.1	0	NP_867388	205.2	3.3e-61	ZP_01741460	-428.2	0.053	ZP_01017669	-443.8	0.16	ZP_01069586	-442	0.071	YP_175168	-458.3	0.0661	YP_817350	-498.3	1.7	ZP_00949626	-445.7	0.018	YP_633721	-512.3	6.2	YP_525751	-506.6	1.7
YP_242319	-402.6	0.0089	YP_550353	-451.1	0.1	ZP_01360495	-176.7	2.2e-10	YP_983242	1105	0	ZP_01857078	195.6	2.4e-58	ZP_01662517	-428.7	0.055	ZP_01003788	-444.8	0.17	ZP_00107392	-442.8	0.076	YP_001308616	-458.3	0.0661	YP_227075	-498.8	1.8	ZP_01772136	-446.2	0.019	NP_242671	-512.7	6.4	ZP_00112323	-507	1.7
ZP_01421258	-403	0.0092	YP_391216	-451.3	0.11	YP_210538	-180.8	3e-10	YP_001260516	1102.2	0	NP_627497	171.1	5.8e-51	YP_549415	-429.4	0.058	YP_577966	-444.8	0.17	ZP_00371477	-443.9	0.082	YP_001320836	-459	0.071	YP_358966	-500.1	2	YP_001193359	-448.8	0.022	ZP_00604679	-516.8	8.4	ZP_00971460	-510.7	2.2
YP_887470	-403.3	0.0094	YP_563195	-451.8	0.11	NP_813131	-182.4	3.4e-10	ZP_01754512	1100.2	0				YP_989206	-429.5	0.058	ZP_01156527	-446.1	0.19	NP_886993	-444.1	0.083	YP_210813	-459.5	0.0721	NP_842851	-500.1	2	YP_863313	-453.8	0.032	YP_001168430	-518.3	9.3	NP_484783	-513.1	2.6
YP_250745	-404.9	0.01	YP_158507	-452.1	0.11	YP_952268	-183.8	3.7e-10	YP_509736	1079.7	0				YP_427290	-429.5	0.059	ZP_00930452	-447.5	0.21	YP_178337	-445	0.089	ZP_00778768	-461.4	0.0831	NP_641572	-502.1	2.3	ZP_01733724	-460.9	0.053	ZP_01058574	-518.4	9.4	YP_358242	-515.7	3.1
ZP_00995345	-405	0.011	ZP_01426638	-452.7	0.12	YP_590478	-184.8	4e-10	NP_417523	1072.2	0				ZP_00829508	-430.3	0.062	YP_001066483	-447.5	0.21	YP_394385	-445.4	0.091	ZP_01454957	-461.4	0.0831	YP_615274	-503.1	2.4	EAQ42807	-466.8	0.081	NP_816124	-518.5	9.4	YP_001186692	-517.9	3.6
YP_001159833	-405	0.011	NP_800616	-453.1	0.12	YP_825815	-192.5	6.9e-10	ZP_00731262	1070.6	0				YP_001305879	-430.6	0.063	YP_001418271	-448.6	0.23	ZP_01623514	-445.6	0.093	ZP_01688659	-464.4	0.11	YP_862381	-504	2.6	ZP_01120067	-472.2	0.12	YP_371576	-519.2	9.9	ZP_00730310	-518.7	3.8
YP_846427	-405	0.011	YP_554224	-453.2	0.12	ZP_01369181	-195.3	8.4e-10	NP_462114	1065.3	0				YP_741419	-430.8	0.064	ZP_01777477	-450.2	0.26	ZP_00367522	-445.7	0.093	ZP_01089260	-464.8	0.111	ZP_00602863	-504	2.6	ZP_01105716	-477.1	0.17	YP_001042818	-519.2	9.9	NP_644264	-529.2	7.5
YP_271476	-405.5	0.011	ZP_01233547	-453.2	0.12	NP_244367	-196.1	8.9e-10	YP_315976	1062.7	0				ZP_01577723	-431.1	0.065	YP_865489	-451.6	0.28	ZP_01910769	-445.8	0.093	YP_144314	-465.8	0.111	NP_824402	-504.9	2.7				ZP_01754956	-519.3	10	YP_606370	-532.5	9.2
NP_347688	-407	0.012	YP_981229	-453.4	0.12	ZP_00875371	-201.5	1.3e-09	NP_457590	1060.7	0				YP_032476	-431.2	0.066	YP_781103	-451.8	0.29	NP_485338	-447.1	0.1	YP_079876	-465.9	0.111	YP_795406	-505.1	2.8
YP_001105977	-408	0.013	ZP_01128782	-453.6	0.12	YP_355575	-206.1	1.8e-09	ZP_00698985	1056.7	0				YP_584247	-431.3	0.066	YP_001167094	-453	0.31	ZP_00369345	-447.1	0.1	YP_074349	-466.8	0.121	YP_001139639	-505.6	2.9
YP_200431	-408.1	0.013	ZP_01220626	-454.2	0.13	ZP_01091297	-206.7	1.9e-09	YP_918430	1051.1	0				ZP_00821855	-431.4	0.067	YP_032475	-453.5	0.33	ABS44670	-447.6	0.11	YP_001037285	-466.9	0.121	ZP_01719802	-505.6	2.9
YP_882472	-410	0.015	NP_213619	-454.4	0.13	YP_001034608	-207	1.9e-09	YP_470631	1040.3	0				YP_001002248	-431.6	0.068	ZP_01505592	-454.7	0.35	ZP_01693820	-449.2	0.12	ZP_01852693	-467.1	0.121	ZP_01273299	-505.9	2.9
ZP_01648542	-410.2	0.015	ZP_01557057	-454.5	0.13	YP_001319988	-207.4	2e-09	YP_769162	1033.9	0				ZP_01777476	-431.6	0.068	ZP_01617094	-454.7	0.35	ZP_01629002	-450.9	0.14	ZP_01090284	-468.7	0.141	ZP_01419516	-506.9	3.1
YP_001143241	-410.9	0.016	YP_001093910	-454.6	0.13	NP_828520	-216.5	3.8e-09	NP_771110	948.3	1.2e-284				YP_001416566	-431.6	0.068	ZP_01449110	-455.1	0.36	YP_721602	-453.8	0.17	YP_679813	-470.1	0.151	NP_785271	-507.9	3.4
ZP_01114222	-411	0.016	ZP_01506893	-455.3	0.14	ZP_00380699	-217.3	4e-09	ZP_01014432	908.8	9.8e-273				ZP_01450462	-431.9	0.069	YP_631375	-455.1	0.36	ZP_01622041	-455.2	0.18	ZP_01666630	-470.9	0.161	ZP_00566947	-510	3.9
YP_947932	-412.4	0.018	YP_001115794	-455.3	0.14	NP_627802	-217.5	4.1e-09	ZP_01004349	906.9	3.5e-272				ZP_01784248	-432.1	0.07	ZP_01045691	-455.3	0.37	ZP_01728178	-456.4	0.2	NP_469755	-472.9	0.191	YP_001124487	-511.1	4.2
NP_738264	-412.7	0.018	ZP_01260008	-455.5	0.14	YP_001361853	-218.3	4.3e-09	ZP_01581646	756.2	8.4e-227				NP_519343	-432.5	0.072	ZP_01222448	-455.6	0.38	NP_440089	-460.1	0.26	YP_008736	-481.7	0.351	YP_593931	-512.1	4.5
NP_699282	-412.8	0.019	ZP_01474698	-455.5	0.14	NP_691126	-221.2	5.3e-09	ZP_01692042	92	7.1e-27				ZP_01114503	-433.2	0.076	ZP_01261814	-456.2	0.39	NP_859981	-461	0.28	NP_867166	-484.6	0.431	YP_459290	-512.5	4.6
NP_245826	-413.5	0.019	ZP_01160239	-455.5	0.14	ZP_01353291	-223.8	6.4e-09	ZP_01692043	50	1.2e-17				YP_114413	-433.6	0.078	YP_454020	-456.5	0.4	NP_682550	-462.8	0.31	ZP_01853076	-500.9	1.41	YP_270130	-512.5	4.6
YP_001071407	-414.5	0.021	NP_889329	-456.3	0.15	YP_001222848	-225.6	7.3e-09							YP_436475	-433.9	0.08	YP_318954	-458.2	0.45	YP_460914	-465.9	0.39				NP_813105	-512.5	4.6
YP_001308186	-414.5	0.021	YP_001265579	-456.6	0.15	ZP_01130538	-226.7	7.9e-09							YP_969796	-435.1	0.087	ZP_00650900	-458.3	0.46	YP_434006	-467.9	0.45				YP_244173	-512.8	4.7
NP_939628	-414.6	0.021	ZP_01530735	-456.6	0.15	ZP_00573863	-229.3	9.4e-09							ZP_00971783	-435.2	0.087	NP_902983	-458.4	0.46	YP_001239693	-469.4	0.5				ZP_01692402	-513.3	4.9
YP_222887	-415.1	0.022	ZP_00767787	-456.8	0.16	YP_603917	-237.7	1.7e-08							YP_718698	-435.4	0.089	ZP_00829509	-458.5	0.46	ZP_01630307	-473.3	0.66				YP_001089745	-513.5	4.9
YP_418319	-415.1	0.022	NP_103398	-457.2	0.16	EDK89372	-240.3	2.1e-08							ZP_00204741	-435.4	0.089	ZP_01474635	-458.5	0.46	YP_751719	-473.5	0.68				ZP_01041078	-515.8	5.8
NP_459496	-415.4	0.022	YP_132563	-457.5	0.17	ZP_01648802	-247.1	3.4e-08							YP_052019	-435.4	0.089	YP_682217	-460.1	0.52	YP_323523	-474.2	0.71				ZP_01109167	-515.8	5.8
NP_905503	-416.2	0.023	YP_001185974	-457.7	0.17	YP_830567	-256.9	6.8e-08							YP_001344371	-435.6	0.09	NP_386229	-460.3	0.53	ZP_01908885	-475	0.75				ZP_01853922	-515.8	5.8
NP_925120	-416.7	0.024	YP_440000	-457.8	0.17	YP_224942	-260.1	8.5e-08							ZP_01513088	-435.9	0.092	ZP_01741459	-460.3	0.53	YP_565858	-475.2	0.76				EAQ41150	-516.9	6.2
YP_735625	-417.1	0.025	ZP_01947394	-457.9	0.17	YP_001137639	-262.3	9.9e-08							ZP_01538485	-436.1	0.093	ZP_00821856	-460.4	0.53	YP_562073	-475.8	0.79				YP_076633	-518.4	6.9
ZP_01603047	-417.3	0.025	YP_001423940	-457.9	0.17	ZP_01906366	-297.2	1.2e-06							YP_726820	-436.9	0.099	NP_931742	-460.4	0.53	ZP_01704204	-476.1	0.81				YP_498466	-518.9	7.1
YP_718783	-417.3	0.025	ZP_01309156	-457.9	0.17	YP_720263	-305.1	2.1e-06							ZP_01167595	-437.8	0.11	YP_001327685	-460.5	0.53	ZP_01603461	-476.8	0.85				ZP_01645099	-520.3	7.8
ZP_00132574	-417.3	0.025	NP_437654	-458.1	0.17	ZP_01619474	-315.6	4.4e-06							YP_001175096	-438.3	0.11	ZP_01538484	-460.6	0.54	NP_440390	-476.9	0.85				NP_815489	-522.7	9.2
YP_926295	-417.6	0.026	ZP_01569134	-458.3	0.18	YP_172317	-321.2	6.6e-06							YP_985485	-439	0.11	YP_001416565	-460.6	0.54	NP_294205	-477.2	0.88
NP_455096	-418.3	0.027	YP_623269	-459.6	0.19	YP_172318	-325.8	9.2e-06							YP_757254	-439.3	0.12	YP_001186138	-460.6	0.54	ZP_01372792	-477.2	0.88
YP_871302	-418.3	0.027	YP_629045	-459.8	0.19	YP_321916	-329	1.2e-05							ZP_01162355	-440.7	0.13	YP_898688	-460.9	0.55	YP_732585	-478.3	0.95
ZP_01216362	-418.4	0.028	ZP_01453244	-459.8	0.19	YP_720262	-339.1	2.4e-05							ZP_01156526	-440.9	0.13	YP_666787	-460.9	0.55	EDK89170	-478.5	0.96
YP_831669	-418.6	0.028	YP_748547	-460.1	0.2	YP_730654	-339.6	2.5e-05							NP_245054	-441.3	0.14	ZP_01645218	-461.6	0.58	YP_861802	-479.6	1
YP_001257151	-418.6	0.028	ZP_00593072	-460.1	0.2	ZP_01123818	-342.1	2.9e-05							YP_545696	-441.5	0.14	YP_442763	-461.8	0.59	YP_001048824	-479.9	1.1
NP_295866	-418.7	0.028	YP_343637	-460.8	0.21	ZP_01470513	-346.7	4.1e-05							YP_314361	-441.7	0.14	ZP_01751064	-462	0.59	YP_477965	-480.2	1.1
YP_001052189	-419	0.029	YP_001074859	-461	0.21	NP_488566	-350.6	5.4e-05							NP_760224	-441.9	0.14	ZP_00960042	-462.1	0.6	YP_868093	-480.7	1.1
YP_001175700	-419	0.029	ZP_01514636	-461.8	0.22	ZP_01123819	-350.9	5.5e-05							NP_935862	-441.9	0.14	NP_773148	-462.7	0.62	ZP_01061702	-483.6	1.4
ZP_01311327	-419	0.029	ZP_00984021	-462	0.23	ZP_01470514	-352.5	6.1e-05							ZP_00727633	-442	0.14	YP_001320902	-463	0.64	YP_930268	-483.9	1.4
NP_519544	-419.2	0.029	YP_911622	-462.7	0.24	YP_321915	-355.6	7.7e-05							NP_418595	-442.1	0.14	YP_763438	-463.2	0.65	ZP_01048820	-484.5	1.5
ZP_01524199	-419.2	0.029	YP_461600	-463.7	0.26	NP_488568	-360.6	0.00011							ZP_00699459	-442.1	0.14	NP_418596	-463.3	0.65	ZP_00539522	-484.8	1.5
YP_119683	-419.4	0.03	YP_371469	-463.7	0.26	ZP_01619473	-382.2	0.00051							NP_799194	-442.1	0.14	ZP_00727634	-463.3	0.65	YP_001324455	-485.4	1.6
YP_752075	-419.7	0.03	YP_605957	-463.9	0.26	YP_730653	-382.4	0.00052							ZP_01237171	-442.3	0.15	ZP_00699458	-463.3	0.65	YP_001074570	-486.3	1.7
YP_691816	-419.7	0.03	ZP_01616503	-464.2	0.27	ZP_01906365	-412.9	0.0045							ZP_01570993	-442.3	0.15	NP_839718	-463.3	0.65	ZP_00109872	-486.9	1.7
YP_001237499	-420.3	0.032	YP_001313253	-464.4	0.27										YP_442762	-442.3	0.15	YP_222083	-463.4	0.65	YP_477157	-487.6	1.8
YP_396154	-420.5	0.032	YP_125330	-464.5	0.27										YP_033871	-442.4	0.15	YP_414787	-463.4	0.65	NP_716082	-487.8	1.9
YP_001362815	-420.8	0.033	YP_582959	-465.4	0.29										ZP_01615173	-442.5	0.15	NP_698394	-463.4	0.65	NP_558483	-488.5	2
YP_206124	-421.3	0.034	ZP_00532159	-465.5	0.29										NP_839717	-442.6	0.15	ZP_00055560	-463.9	0.68	YP_474741	-488.9	2
ZP_01704668	-421.8	0.035	YP_001214228	-465.6	0.3										YP_001341478	-442.6	0.15	ZP_01035215	-463.9	0.68	ZP_00533627	-489.1	2
YP_049302	-422.1	0.036	YP_307891	-465.6	0.3										ZP_01505591	-442.8	0.15	YP_131447	-464	0.69	YP_001154396	-490	2.2
ZP_01557404	-422.2	0.036	YP_523405	-466	0.3										YP_272869	-443.3	0.16	YP_389436	-464.3	0.7	ZP_00951483	-490.3	2.2
YP_773923	-422.2	0.036	YP_943035	-467.1	0.33										YP_411145	-443.4	0.16	NP_355012	-465.1	0.74	NP_395735	-490.8	2.3
NP_855176	-422.4	0.037	YP_181575	-467.2	0.33										ZP_01041815	-444.2	0.17	YP_001175097	-465.4	0.76	EAQ41493	-491.1	2.3
NP_774390	-422.7	0.038	NP_622067	-467.5	0.34										YP_960029	-445	0.18	YP_759200	-465.5	0.76	ZP_00110558	-492	2.5
YP_369548	-422.8	0.038	NP_661691	-467.6	0.34										NP_878391	-445.4	0.18	YP_033870	-465.5	0.76	ZP_01121210	-492.3	2.6
YP_759775	-422.9	0.038	ZP_01604343	-467.7	0.34										YP_917433	-445.5	0.18	YP_314362	-465.6	0.77	YP_079194	-492.4	2.6
YP_001087355	-422.9	0.038	YP_359708	-468.7	0.37										YP_001186137	-445.5	0.18	NP_539528	-465.6	0.77	ZP_01469978	-492.4	2.6
YP_088026	-423	0.038	NP_771591	-468.9	0.37										YP_932438	-446.6	0.2	YP_001270071	-466.1	0.8	ZP_01728725	-492.7	2.6
YP_132692	-423.1	0.039	NP_518923	-469	0.38										NP_931743	-446.9	0.2	YP_757253	-466.3	0.8	ZP_00531293	-492.8	2.6
NP_719658	-423.2	0.039	ZP_00972390	-469.2	0.38										YP_747188	-447	0.2	YP_665758	-466.3	0.81	YP_680145	-493.1	2.7
YP_754532	-423.4	0.039	NP_953476	-471.6	0.45										YP_944522	-447.5	0.21	YP_001099574	-466.4	0.81	NP_518266	-493.2	2.7
NP_302223	-424.3	0.042	NP_969135	-472.5	0.48										YP_001418270	-448.1	0.22	YP_052018	-467.2	0.86	YP_001055138	-493.5	2.8
YP_001007241	-424.5	0.042	ZP_01663966	-472.7	0.49										ZP_00952399	-448.4	0.22	NP_458800	-467.2	0.86	YP_377811	-493.8	2.8
ZP_01222619	-424.6	0.043	NP_842458	-472.8	0.49										YP_682216	-448.6	0.23	NP_463225	-467.2	0.86	YP_001014366	-494.5	3
YP_474954	-424.7	0.043	YP_575703	-476.8	0.65										ZP_01737929	-448.8	0.23	YP_595051	-467.5	0.88	ZP_01661997	-494.8	3.1
ZP_00822408	-424.8	0.043	YP_432779	-476.8	0.65										NP_902982	-449.1	0.24	YP_693920	-467.7	0.89	NP_924791	-495.4	3.2
YP_675277	-424.8	0.044	ZP_01388778	-477	0.66										ZP_01261815	-449.1	0.24	ZP_01704083	-468.1	0.92	ZP_00970859	-495.5	3.2
ZP_01626132	-424.9	0.044	YP_375208	-480.5	0.85										NP_463224	-449.2	0.24	YP_166573	-468.3	0.93	ZP_01547643	-495.8	3.3
ZP_01615405	-425	0.044	YP_383781	-481.5	0.91										ZP_01264828	-449.4	0.24	YP_994883	-468.5	0.94	NP_924790	-496.8	3.5
ZP_01778733	-425.4	0.045	YP_357369	-481.9	0.94										NP_773149	-449.4	0.24	YP_436474	-468.5	0.95	ZP_01125171	-498.2	3.9
YP_001189782	-425.5	0.046	YP_591605	-483.2	1										YP_001066484	-449.6	0.24	NP_716239	-469.3	1	YP_754829	-499.4	4.2
YP_115499	-425.9	0.047	YP_001231657	-483.8	1.01										ZP_01078520	-449.7	0.25	NP_799193	-469.7	1	YP_325521	-500.3	4.5
ZP_00829786	-426.1	0.048	ZP_01775402	-486.8	1.03										ZP_01474634	-450.1	0.25	NP_641492	-470.2	1.1	ZP_01106539	-501.1	4.7
ZP_01543128	-427	0.051	YP_465575	-487.1	1.04										ZP_01950957	-450.9	0.27	ZP_01237170	-470.5	1.1	YP_001131179	-501.7	4.9
YP_001119744	-427.1	0.051	YP_844599	-489.3	1.06										YP_454019	-451.1	0.27	YP_001002247	-470.7	1.1	YP_799917	-501.8	5
YP_001095512	-427.2	0.051	YP_822776	-500.1	3.04										NP_458799	-451.7	0.28	YP_122887	-471	1.1	YP_001017246	-503.6	5.6
YP_476585	-427.3	0.052													YP_353432	-451.8	0.29	ZP_01450461	-471	1.1	YP_477373	-504	5.8
YP_806306	-427.4	0.052													YP_001043877	-451.8	0.29	YP_466726	-471	1.1	ZP_01005818	-505.1	6.2
YP_001344252	-427.6	0.053													YP_154727	-451.8	0.29	NP_229620	-471.1	1.1	YP_001008933	-505.9	6.6
YP_454378	-428	0.055													YP_205704	-452	0.29	YP_001244698	-471.1	1.1	YP_001090733	-505.9	6.6
YP_712348	-428.4	0.056													NP_871188	-452	0.29	YP_244259	-471.2	1.1	ZP_01690000	-505.9	6.6
ZP_00986793	-428.4	0.056													ZP_01017668	-452.2	0.3	YP_944103	-471.5	1.2	ZP_01386289	-506	6.7
YP_659784	-428.4	0.056													ZP_01523450	-452.7	0.31	ZP_01125752	-471.5	1.2	ZP_00728121	-506.4	6.8
YP_858039	-428.6	0.057													YP_666786	-452.7	0.31	NP_935861	-471.6	1.2	NP_892600	-506.5	6.9
ZP_01077612	-428.8	0.058													YP_344571	-452.8	0.31	ZP_00962874	-471.9	1.2	NP_874874	-506.5	6.9
NP_415022	-428.9	0.058													YP_589007	-453.2	0.32	ZP_01950960	-471.9	1.2	NP_898000	-506.6	6.9
NP_836160	-428.9	0.058													ZP_01540075	-453.3	0.32	NP_966585	-472.1	1.2	YP_731002	-507.8	7.5
NP_325899	-428.9	0.058													ZP_00055561	-453.4	0.32	YP_001305878	-472.9	1.3	ZP_00590899	-508.1	7.7
NP_486512	-428.9	0.058													ZP_00930453	-453.6	0.33	ZP_01523449	-473	1.3	ZP_01086354	-508.2	7.8
YP_320925	-429	0.058													YP_865488	-454	0.33	YP_272870	-473.1	1.3	ZP_01079694	-509	8.2
YP_878610	-429	0.059													YP_732737	-454.1	0.34	ZP_00955439	-473.2	1.3	NP_837482	-509.7	8.6
YP_583607	-429.3	0.06													YP_391359	-454.1	0.34	YP_928894	-473.3	1.3	ZP_01472438	-510.1	8.8
ZP_01233476	-429.9	0.063													YP_001167093	-454.5	0.35	ZP_01611277	-473.6	1.4	NP_713672	-510.7	9.2
YP_001099654	-430	0.063													ZP_01583200	-454.6	0.35	ZP_01055190	-474.3	1.4	YP_635038	-510.9	9.3
ZP_00697645	-430.1	0.063													ZP_01111421	-454.9	0.36	ZP_01313404	-474.4	1.4
YP_207914	-431.1	0.068													YP_001099573	-455	0.36	NP_760225	-474.4	1.4
ZP_01545824	-431.2	0.069													YP_001156062	-455.1	0.36	ZP_01418514	-474.6	1.5
ZP_01537836	-431.4	0.069													ZP_01003789	-455.5	0.37	ZP_00418494	-474.6	1.5
YP_464093	-431.4	0.07													YP_001021182	-455.6	0.38	YP_549414	-474.7	1.5
YP_975153	-431.9	0.072													ZP_00418493	-456	0.39	YP_427289,	-474.9	1.5
NP_969473	-432.3	0.074													YP_898689	-456.1	0.39	YP_528136	-475	1.5
YP_564072	-432.4	0.075													NP_355013	-456.8	0.41	YP_741420	-475.3	1.5
ZP_00929928	-432.8	0.077													ZP_01224414	-457	0.42	ZP_01352052	-475.3	1.5
YP_001066727	-432.8	0.077													YP_001053774	-457.2	0.42	YP_154184	-475.4	1.5
ZP_01380118	-432.8	0.077													ZP_00204479	-457.2	0.42	YP_564201	-475.4	1.5
YP_721678	-433.3	0.08													YP_868244	-457.3	0.42	YP_969797	-475.4	1.5
ZP_01160185	-433.3	0.08													YP_001241930	-457.5	0.43	YP_112847	-475.5	1.6
YP_872914	-433.4	0.08													YP_595050	-457.9	0.44	ZP_01264829	-475.7	1.6
YP_625915	-433.6	0.081													YP_277599	-458	0.44	NP_903200	-475.8	1.6
ZP_01621819	-433.6	0.081													YP_577967	-458	0.44	ZP_01162354	-475.9	1.6
YP_001306564	-433.7	0.082													NP_841334	-459	0.48	ZP_01583199	-476.5	1.7
ZP_00108710	-433.8	0.083													YP_763437	-459.1	0.48	YP_198599	-476.6	1.7
ZP_01950829	-433.8	0.083													YP_001092699	-459.1	0.48	YP_344570	-476.6	1.7
YP_529000	-434.1	0.085													ZP_01624879	-459.3	0.49	ZP_01718958	-477.1	1.7
ZP_01347773	-434.2	0.085													NP_716238	-459.5	0.49	YP_001092700	-477.3	1.8
NP_971316	-434.2	0.085													NP_903201	-460.1	0.52	YP_573334	-477.3	1.8
NP_844475	-434.3	0.086													ZP_01045690	-460.2	0.52	ZP_01111422	-477.4	1.8
YP_707141	-434.6	0.087													ZP_01227113	-460.3	0.53	ZP_01604054	-477.5	1.8
ZP_01168123	-435.1	0.09													ZP_01611278	-460.4	0.53	YP_610367	-477.6	1.8
YP_446333	-435.2	0.091													YP_663534	-460.8	0.54	YP_732738	-477.7	1.8
YP_926296	-435.6	0.094													YP_346258	-461	0.55	NP_519344	-477.7	1.8
ZP_00960713	-435.7	0.095													YP_610368	-461.1	0.55	YP_064827	-477.9	1.8
NP_889162	-435.7	0.095													ZP_01125751	-461.2	0.56	YP_559405	-478.4	1.9
ZP_00651770	-435.8	0.095													YP_573333	-461.6	0.58	YP_001053773	-479	2
YP_726504	-435.9	0.096													ZP_01173251	-461.7	0.58	ZP_00135198	-479	2
NP_220711	-436.1	0.097													YP_001270072	-462.5	0.61	YP_511114	-479.2	2
YP_923769	-436.3	0.099													ZP_01035216	-462.6	0.62	ZP_00991947	-479.4	2
NP_759212	-436.7	0.1													ZP_01449109	-462.7	0.62	ZP_01379509	-479.4	2
ZP_01187239	-437.1	0.1													ZP_01550215	-463.5	0.66	YP_967723	-479.8	2.1
YP_442572	-437.4	0.11													YP_001037093	-463.8	0.67	YP_751983	-480.2	2.2
YP_067281	-437.4	0.11													ZP_01307051	-464	0.68	YP_338816	-480.4	2.2
ZP_01034010	-438.1	0.11													YP_338815	-465	0.74	ZP_01662516	-480.5	2.2
ZP_01189338	-438.2	0.11													NP_874170	-465.5	0.76	YP_247183	-480.5	2.2
EDK87546	-439.1	0.12													YP_131448	-466.1	0.79	YP_584246	-480.6	2.2
YP_001179669	-439.1	0.12													NP_386230	-466.1	0.79	ZP_01347232	-480.8	2.3
ZP_01730697	-439.2	0.12													ZP_01745101	-466.8	0.83	YP_001048959	-480.9	2.3
YP_559306	-439.2	0.12													ZP_01222449	-466.9	0.84	YP_346259	-481.4	2.4
YP_865361	-439.3	0.12													YP_286178	-467.1	0.85	ZP_00952398	-481.4	2.4
YP_643484	-439.4	0.12													YP_001143093	-467.5	0.87	YP_868245	-481.4	2.4
NP_931025	-440.1	0.13													YP_693921	-467.5	0.88	NP_878392	-481.4	2.4
NP_682974	-440.3	0.13													ZP_00960041	-467.6	0.88	NP_220515	-481.8	2.4
ZP_00518027	-440.5	0.13													ZP_01617093	-467.8	0.89	YP_985486	-481.8	2.4
NP_797184	-440.9	0.14													ZP_00650901	-467.8	0.89	YP_154728	-481.9	2.4
NP_631283	-441.3	0.14													YP_631374	-468.3	0.92	YP_199552	-482	2.5
ZP_00340162	-441.6	0.14													YP_967722	-468.8	0.96	YP_277600	-482.4	2.5
ZP_01123138	-441.7	0.15													ZP_01548256	-468.8	0.96	YP_726819	-482.4	2.5
ZP_01079630	-441.9	0.15													YP_505688	-468.8	0.96	YP_267094	-482.9	2.6
YP_480458	-442.4	0.15													ZP_01718957	-468.9	0.96	ZP_01557766	-483.1	2.7
NP_781349	-442.4	0.15													YP_903759	-468.9	0.97	YP_001119570	-483.4	2.7
ZP_01704669	-442.5	0.15													YP_122886	-468.9	0.97	ZP_01307050	-483.5	2.7
YP_549230	-442.5	0.15													ZP_01704084	-469	0.97	YP_773632	-483.6	2.8
ZP_00153495	-442.5	0.15													YP_389435	-469.1	0.98	YP_932439	-483.7	2.8
NP_360089	-442.8	0.16													YP_244260	-469.5	1	YP_459156	-483.8	2.8
YP_698454	-442.9	0.16													YP_944104	-469.8	1	YP_067080	-483.8	2.8
YP_290283	-443.2	0.16													ZP_01645219	-469.9	1	ZP_00153227	-483.9	2.8
YP_801211	-443.4	0.16													YP_357671	-470.6	1.1	ZP_01615172	-484.3	2.9
YP_617257	-444	0.17													ZP_01451118	-470.8	1.1	ZP_01577724	-484.3	2.9
ZP_01260864	-444.3	0.17													YP_199551	-470.9	1.1	YP_747189	-484.3	2.9
ZP_01114223	-444.6	0.18													YP_844321	-471	1.1	YP_989205	-485	3
ZP_01644243	-444.7	0.18													YP_674308	-471.1	1.1	NP_841333	-485	3.1
YP_246549	-444.7	0.18													NP_641491	-471.8	1.2	NP_218554	-485.3	3.1
ZP_01504117	-444.8	0.18													ZP_01445716	-472.1	1.2	YP_391360	-485.3	3.1
NP_895127	-444.8	0.18													YP_768835	-472.4	1.2	YP_411144	-485.5	3.2
YP_544198	-445	0.18													YP_928895	-472.6	1.3	YP_982111	-485.6	3.2
YP_986981	-445.2	0.19													YP_564202	-472.8	1.3	YP_505689	-485.7	3.2
YP_001340704	-445.5	0.19													YP_855469	-473.1	1.3	NP_871189	-485.9	3.3
ZP_01509140	-445.8	0.19													ZP_00153226	-473.3	1.3	YP_075805	-486	3.3
ZP_01736485	-445.8	0.19													ZP_01055189	-473.4	1.3	ZP_00339884	-486.1	3.3
ZP_01374934	-445.9	0.19													YP_001048958	-473.4	1.3	NP_359802	-487.1	3.5
ZP_01001985	-446.2	0.2													YP_001327686	-473.7	1.4	ZP_01078519	-487.1	3.5
YP_814873	-446.5	0.2													YP_466725	-473.8	1.4	YP_626111	-487.2	3.6
NP_719657	-446.6	0.21													NP_660876	-474.4	1.4	ZP_01167596	-487.4	3.6
YP_167827	-446.6	0.21													ZP_00998280	-474.6	1.4	ZP_01451117	-487.6	3.7
YP_446334	-446.8	0.21													YP_001262853	-474.9	1.5	YP_589006	-487.7	3.7
YP_001041961	-447.6	0.22													ZP_00991948	-475.2	1.5	ZP_01513089	-487.9	3.7
NP_439977	-447.6	0.22													YP_781102	-475.4	1.5	ZP_01540074	-488	3.8
ZP_01085654	-448.1	0.23													ZP_01313405	-475.4	1.5	ZP_01755697	-488.1	3.8
ZP_01474435	-448.6	0.24													NP_698395	-476.1	1.6	YP_205703	-488.1	3.8
YP_341759	-449.1	0.25													NP_971938	-476.6	1.7	YP_523548	-488.3	3.9
YP_982252	-449.1	0.25													YP_613950	-476.9	1.7	YP_196768	-489.2	4.1
NP_104221	-449.2	0.25													ZP_01552316	-477	1.7	YP_844322	-489.2	4.1
YP_735624	-449.6	0.25													NP_359801	-477.1	1.7	ZP_00971784	-490.7	4.6
ZP_01611672	-449.7	0.26													NP_229619	-477.9	1.8	YP_960028	-490.8	4.6
YP_354482	-449.7	0.26													YP_001244697	-477.9	1.8	YP_001021181	-490.8	4.6
ZP_01631175	-449.9	0.26													ZP_01604053	-478.2	1.9	NP_874169	-491	4.7
YP_871301	-450	0.26													NP_103040	-478.2	1.9	ZP_01041814	-492.1	5
YP_511934	-450.1	0.26													ZP_01347231	-478.3	1.9	NP_244020	-492.3	5.1
ZP_00992543	-450.2	0.27													YP_318955	-478.3	1.9	YP_001156061	-493.5	5.6
NP_602376	-450.3	0.27													ZP_01418515	-478.7	1.9	AAO27215	-493.6	5.6
YP_683161	-450.3	0.27													YP_303472	-478.9	2	YP_286177	-493.9	5.7
NP_902598	-450.7	0.28													YP_511115	-479.1	2	ZP_01041284	-494.1	5.8
ZP_01749791	-451	0.28													ZP_01755696	-480.2	2.2	YP_507836	-494.3	5.9
YP_001416782	-451.4	0.29													YP_112846	-480.7	2.2	YP_357672	-494.6	6
NP_712253	-451.6	0.29													NP_240372	-480.9	2.3	ZP_01304310	-494.7	6
YP_001016706	-451.8	0.3													YP_751984	-481.2	2.3	YP_001341477	-495.2	6.3
ZP_01585677	-452	0.3													YP_001320903	-481.4	2.3	ZP_01624880	-496.8	7
YP_943253	-452.1	0.3													YP_470293	-481.6	2.4	YP_369343	-496.8	7
ZP_01306341	-452.5	0.31													YP_222084	-482.2	2.5	YP_506062	-497	7.1
NP_860387	-452.5	0.31													NP_539527	-482.2	2.5	YP_617290	-497	7.1
YP_065605	-453.7	0.34													YP_414788	-482.2	2.5	ZP_01224415	-499.1	8.2
YP_998238	-454.7	0.37													ZP_01751063	-482.4	2.5	ZP_01133548	-499.4	8.4
ZP_01581165	-454.9	0.37													YP_072652	-482.4	2.5	YP_498601	-499.7	8.6
YP_612763	-454.9	0.37													YP_154183	-483.7	2.8	YP_303473	-499.8	8.6
NP_907056	-455.2	0.38													YP_196767	-484.1	2.9	YP_663535	-500.1	8.8
YP_001169001	-455.2	0.38													ZP_01352051	-484.2	2.9	NP_971939	-500.5	9.1
YP_971595	-455.8	0.39													ZP_01379508	-484.3	2.9	NP_212338	-501.6	9.8
YP_933773	-456	0.4													YP_267093	-484.3	2.9
ZP_01470695	-456.6	0.42													ZP_01304309	-485.1	3.1
ZP_01056077	-456.6	0.42													YP_507835	-485.2	3.1
YP_001104711	-457.2	0.44													YP_759199	-486.3	3.3
NP_228675	-457.7	0.45													YP_067079	-486.8	3.4
ZP_01131220	-458.7	0.49													YP_247184	-486.8	3.4
YP_564071	-459.1	0.5													YP_709645	-487.4	3.6
YP_901293	-459.9	0.53													YP_459155	-487.8	3.7
YP_001021120	-461.9	0.61													YP_166572	-488.8	4
YP_752074	-462.1	0.62													ZP_00339883	-489.2	4.1
YP_001016294	-462.4	0.63													NP_220514	-490.8	4.6
YP_047500	-462.7	0.65													YP_617291	-491.1	4.7
YP_523379	-462.8	0.65													YP_506061	-493.4	5.5
YP_001270016	-463.4	0.68													NP_212337	-496.2	6.7
YP_001095511	-463.5	0.69													NP_244021	-500.6	9.1
YP_610313	-464.3	0.73													NP_218553	-500.9	9.3
ZP_01594128	-464.6	0.74													YP_498602	-501	9.4
ZP_01442960	-464.7	0.75
YP_283489	-465.5	0.79
ZP_01543129	-466.1	0.82
ZP_01748770	-469.8	1.1
NP_971317	-469.8	1.1
NP_712252	-472.6	1.3
YP_001281254	-474.4	1.5
ZP_01389233	-474.6	1.5
YP_801212	-475.8	1.6
YP_001232166	-476.2	1.7
ZP_01224513	-482.2	2.6
ZP_01774029	-482.7	2.7
YP_581712	-483.4	2.8
YP_265408	-484.3	3
[truncated: 1 more columns]

## Sheet: SPFH2c-HMM
HMMer 2.3.2 output [HMM has been calibrated; E values are empirical estimates]																													HMMer 2.3.2 output [HMM has been calibrated; E values are empirical estimates]
Scores for complete sequences (score includes all domains)																													Query HMM: SPFH2b (generated with 36 sequences)
Query HMM: SPFH2c-HMM (generated with 18 sequences)
SPFH1a			SPFH1b			SPFH2a			SPFH2b			SPFH2c			SPFH3a			SPFH3b			SPFH4			SPFH5			SPFH6			SPFH7			SPFH8			SPFH9			SPFH10			SPFH11a			SPFH11b			SPFH12
AC-No.	Score	E value	AC-No.	Score	E value	AC-No.	Score	E value	AC-No.	Score	E value	AC-No.	Score	E value	AC-No.	Score	E value	AC-No.	Score	E value	AC-No.	Score	E value	AC-No.	Score	E value	AC-No.	Score	E value	AC-No.	Score	E value	AC-No.	Score	E value	AC-No.	Score	E value	AC-No.	Score	E value	AC-No.	Score	E value	AC-No.	Score	E value	AC-No.	Score
YP_001328369	-527.7	0.00046	ZP_01501226	-601.4	0.027	NP_266895	-392	1e-08	ZP_01581646	1448.3	0	ZP_01466517	1587.6	0	YP_994884	-574	0.011	ZP_01445715	-589.2	0.03	ZP_01462952	-566.2	0.0031	NP_813466	-615.9	0.027	YP_289498	-628	0.096	YP_909371	-580.1	0.0016	YP_001019443	-653.2	0.73	YP_172403	-620.2	0.031	YP_949172	-611.1	0.006	NP_867633	-629	0.013	ZP_01517037	-653.5	0.07	YP_001309779	-568.2
NP_386910	-532.2	0.00063	YP_574812	-614	0.064	YP_808762	-395.5	1.3e-08	NP_462114	-173.4	1.8e-15	YP_631761	1580.9	0	YP_286178	-579	0.015	ZP_01017669	-592.6	0.038	ZP_01577695	-583	0.0099	YP_001320836	-617	0.03	ZP_00566947	-628.4	0.099	ZP_00378093	-588.1	0.0027	YP_001276575	-653.5	0.75	NP_772269	-623.4	0.038	ZP_01580520	-612.4	0.0066	ZP_00768346	-651.1	0.06	ZP_00768347	-654.4	0.075	ZP_01503333	-579
ZP_01545824	-533.2	0.00067	ZP_01426638	-618.9	0.089	ZP_00875371	-416.9	5.6e-08	NP_457590	-175.3	2e-15	ZP_01911385	1555.3	0	ZP_00952399	-581.3	0.018	ZP_01156527	-592.6	0.038	YP_001093108	-591.6	0.018	NP_867226	-618.1	0.032	YP_001139639	-628.5	0.099	ZP_00121264	-591	0.0033	ZP_01533506	-659	1.1	ZP_00730310	-664.3	0.63	ZP_00572581	-615.1	0.008	ZP_01517038	-655.4	0.08	YP_828276	-661.2	0.12	ZP_01352662	-580.3
YP_001087355	-535.9	0.00081	YP_742328	-621.7	0.11	YP_210538	-417.6	5.9e-08	ZP_00731262	-178.7	2.6e-15	ZP_01060752	1535.2	0	ZP_01548256	-583.3	0.02	YP_682217	-595.7	0.047	NP_859981	-596.1	0.024	ZP_01852693	-620.7	0.038	NP_739266	-630.4	0.11	NP_695313	-591	0.0033	YP_623342	-667	1.9	YP_525751	-665.2	0.67	YP_472647	-631.7	0.025	ZP_01529548	-657.1	0.09	ZP_01529549	-662.4	0.13	NP_102364	-590.4
YP_001138485	-540.7	0.0011	YP_125330	-621.7	0.11	NP_813131	-423.9	9.1e-08	NP_417523	-185.2	4e-15	ZP_00973490	1533.1	0	YP_985485	-584.6	0.022	YP_001167094	-597.4	0.053	NP_886993	-597.8	0.027	YP_210813	-621.8	0.041	YP_593931	-632.4	0.13	ZP_01105716	-598.7	0.0056	YP_900818	-670.4	2.4	YP_624523	-666.9	0.75	YP_710796	-633.4	0.028	YP_001276552	-660	0.11	YP_001276551	-669.5	0.21	YP_383057	-596.2
YP_225817	-542	0.0012	ZP_01557057	-623.1	0.12	NP_843092	-424.4	9.5e-08	YP_470631	-191.7	6.3e-15	YP_001188871	1524.9	0	YP_157692	-591.2	0.035	NP_841333	-599.4	0.061	YP_891505	-600.2	0.032	ZP_01368791	-624.1	0.048	YP_227075	-633.1	0.14	ZP_01120067	-600.4	0.0063	YP_776158	-671.3	2.5	ZP_01645354	-668	0.81	YP_435459	-634.4	0.03	ZP_01461360	-672.9	0.26	NP_867632	-672	0.25	NP_485009	-597.5
YP_271476	-545.2	0.0015	YP_943035	-624.6	0.13	YP_001124425	-431.5	1.5e-07	ZP_01041034	-192.7	6.7e-15	ZP_01050326	1519.4	0	YP_001021182	-591.8	0.036	YP_411144	-599.9	0.063	ZP_01629002	-601.4	0.035	YP_001113823	-625	0.051	NP_691804	-638.9	0.2	ZP_01733724	-608.1	0.011	ZP_01361048	-671.7	2.6	YP_548317	-668.8	0.85	ZP_01692574	-644	0.057	YP_828275	-693	0.98	ZP_01461326	-689.2	0.77	ZP_00107334	-602
ZP_01439096	-545.2	0.0015	YP_776274	-624.9	0.13	YP_146193	-431.8	1.6e-07	YP_509736	-204.3	1.5e-14	YP_862661	1517.2	0	YP_741419	-592.5	0.038	YP_001241929	-601.3	0.07	NP_294205	-601.5	0.035	ZP_01173323	-625.7	0.054	ZP_01719802	-640.1	0.22	ZP_01062458	-610.7	0.013	YP_973046	-672.7	2.8	ZP_01553951	-671.5	1	YP_001241017	-644.5	0.059							YP_323473	-604.4
NP_356850	-545.3	0.0015	YP_495684	-625.1	0.14	YP_885899	-436.3	2.1e-07	YP_769162	-205.9	1.7e-14	ZP_01201099	1513.2	0	YP_545696	-595.2	0.046	ZP_01777477	-601.6	0.071	ZP_01135472	-604.2	0.042	YP_079876	-626	0.055	ZP_00379010	-641.5	0.24	YP_001031937	-612.5	0.015	YP_290874	-673.2	2.9	YP_777314	-671.8	1	YP_001363859	-646.8	0.07							YP_001243001	-614.2
YP_471040	-547.3	0.0018	ZP_00984021	-625.9	0.14	ZP_01360495	-437	2.2e-07	ZP_00698985	-206.9	1.8e-14	YP_290889	1503.7	0	YP_969796	-595.3	0.046	YP_781103	-601.8	0.072	ZP_01622041	-605	0.045	NP_390416	-626	0.055	YP_795406	-641.7	0.25	YP_808638	-612.5	0.015	ZP_01158044	-673.3	2.9	ZP_01853815	-672.3	1.1	YP_634664	-648.8	0.08							ZP_01663403	-618.2
YP_769652	-547.8	0.0018	YP_001115794	-628.1	0.17	ZP_01184581	-437.7	2.4e-07	YP_001260516	-221	4.7e-14	ZP_01116210	1494	0	YP_523549	-595.7	0.047	NP_773148	-602.4	0.075	ZP_00371477	-605.5	0.046	ZP_01360682	-626.4	0.056	YP_817350	-641.7	0.25	YP_001035889	-612.7	0.015	YP_001168430	-673.4	2.9	YP_628694	-673	1.1	ZP_01054906	-659.8	0.17							ZP_00567713	-652.3
ZP_00153495	-551	0.0023	ZP_01453244	-628.8	0.18	EDK89372	-439.8	2.7e-07	YP_614189	-229.1	8.2e-14	ZP_01611500	1489.7	0	YP_917433	-596	0.048	YP_353431	-603.8	0.083	NP_440089	-605.6	0.047	YP_001308616	-628.1	0.063	NP_346550	-641.8	0.25	ZP_00876052	-613.8	0.016	YP_352316	-675	3.2	NP_349972	-675.8	1.4
YP_250745	-551.3	0.0023	ZP_01569134	-629	0.18	YP_001034608	-444.7	3.8e-07	YP_315976	-234.5	1.2e-13	YP_432301	1476.7	0	YP_982110	-597.4	0.053	YP_001043876	-603.8	0.083	YP_721602	-608	0.055	NP_692880	-629	0.068	ZP_01576634	-641.9	0.25	ZP_01772136	-614.2	0.016	YP_001042818	-675.2	3.3	YP_373171	-676.3	1.4
NP_738264	-551.9	0.0024	YP_629045	-629.3	0.18	YP_076706	-450.5	5.7e-07	ZP_01054959	-238.2	1.5e-13	ZP_01644809	1472.8	0	ZP_01570993	-599.7	0.062	ZP_01003788	-604.4	0.086	ZP_01425469	-609.6	0.061	YP_001037285	-632.3	0.084	NP_813105	-644.4	0.3	ZP_00949626	-614.7	0.017	YP_371576	-675.6	3.4	YP_824706	-682.6	2.2
YP_119683	-553.5	0.0027	ZP_01530735	-629.6	0.19	NP_390979	-450.8	5.8e-07	ZP_01754512	-241.3	1.9e-13	YP_528944	1441.2	0	ZP_01577723	-602	0.073	ZP_01227114	-606.2	0.097	ZP_01623514	-609.6	0.061	NP_469755	-635.2	0.1	YP_001262628	-646.2	0.34	ZP_01201246	-617.4	0.02	NP_973083	-677.7	3.9	NP_644264	-684.4	2.4
NP_360089	-554.3	0.0029	YP_623269	-631.6	0.21	YP_952268	-453.3	6.9e-07	ZP_01540968	-248.4	3.1e-13	ZP_01857078	1435.5	0	YP_001186137	-602.8	0.077	YP_768834	-606.4	0.098	NP_682550	-609.9	0.063	ZP_01666630	-635.9	0.11	ZP_01419516	-647.5	0.36	YP_001193359	-617.4	0.02	ZP_00961498	-681.4	5	ZP_00971460	-685.5	2.6
YP_001071407	-554.6	0.0029	YP_926901	-631.6	0.21	YP_678860	-453.9	7.1e-07	YP_983242	-248.4	3.1e-13	NP_627497	1427.4	0	ZP_01662517	-603.8	0.082	YP_613949	-606.4	0.099	YP_001277242	-610.9	0.067	NP_242223	-637.3	0.12	ZP_01645099	-648.2	0.39	NP_720700	-618.5	0.022	YP_168194	-681.8	5.1	ZP_01548431	-686.5	2.8
ZP_00995345	-555.9	0.0032	YP_001275690	-632	0.22	ZP_01091297	-454.3	7.4e-07	NP_771110	-252.2	4e-13	YP_960956	1396.9	0	YP_693921	-603.9	0.083	ZP_00998279	-607	0.1	YP_665103	-613.7	0.081	ZP_00778768	-637.5	0.12	ZP_01041078	-648.3	0.39	NP_266784	-619.5	0.023	ZP_01754956	-682	5.2	YP_606370	-686.6	2.8
YP_001105977	-557	0.0034	ZP_01160239	-632.4	0.22	YP_001193213	-454.9	7.7e-07	YP_001051449	-256	5.2e-13	NP_867388	1338.3	0	ZP_01737929	-604.3	0.085	YP_511114	-610.1	0.13	ZP_01374449	-614.2	0.084	ZP_01454957	-637.5	0.12	YP_001104858	-651.7	0.49	EAQ42807	-619.9	0.024	YP_613812	-682.3	5.2	YP_001186692	-686.7	2.8
YP_872914	-561.7	0.0047	YP_001003226	-632.6	0.23	NP_627802	-460.8	1.1e-06	ZP_01111725	-256.8	5.5e-13				YP_001099573	-604.5	0.086	ZP_01604054	-610.4	0.13	YP_178337	-614.4	0.086	ZP_01724963	-638.2	0.13	YP_076633	-652.1	0.5	ZP_01049699	-624.3	0.033	ZP_01120233	-682.3	5.3	YP_245028	-688.4	3.1
YP_001134915	-563.4	0.0054	YP_001074859	-633	0.23	ZP_01172654	-464.8	1.5e-06	YP_001093076	-257.4	5.7e-13				YP_338815	-605.8	0.094	YP_917434	-610.4	0.13	ZP_00107392	-614.7	0.087	ZP_01720740	-638.6	0.13	ZP_01372821	-652.3	0.51	YP_817370	-625	0.034	YP_001038170	-683	5.5	YP_358242	-691.4	3.8
ZP_01380118	-563.8	0.0055	ZP_01233547	-633.1	0.24	YP_001361853	-465.6	1.6e-06	YP_926681	-258.3	6.1e-13				YP_528137	-606.1	0.096	YP_631375	-610.9	0.13	ZP_00369345	-614.9	0.088	YP_175168	-639	0.13	NP_629190	-652.4	0.51	YP_863313	-628.4	0.043	ZP_01662115	-683.6	5.7	NP_484783	-691.4	3.8
YP_712348	-563.9	0.0055	YP_132563	-633.3	0.24	ZP_01369181	-465.7	1.6e-06	YP_734944	-258.8	6.3e-13				YP_584247	-606.3	0.097	NP_931742	-612.5	0.15	ZP_01515791	-615.1	0.09	YP_008736	-639.2	0.14	NP_824402	-653.4	0.55	NP_269875	-631.2	0.052	NP_696091	-684.8	6.2	YP_227315	-691.7	3.9
YP_707141	-564	0.0056	ZP_01947394	-633.3	0.24	YP_807344	-467.5	1.8e-06	YP_870627	-260.5	7.1e-13				ZP_01513088	-607	0.1	ZP_01745102	-612.7	0.15	ZP_01603461	-615.3	0.091	YP_074349	-639.2	0.14	ZP_01362431	-653.8	0.56	ZP_00781171	-635.4	0.07	ZP_01444489	-685.9	6.7	ZP_01582148	-692.1	4
YP_480458	-564.2	0.0056	ZP_01309156	-633.3	0.24	YP_177441	-469.8	2.1e-06	YP_918430	-263.2	8.5e-13				NP_519343	-607.1	0.1	ZP_01264829	-613.7	0.16	ZP_00367522	-615.3	0.091	YP_144314	-640.1	0.14	ZP_01109167	-654	0.57				YP_001032417	-686.7	7	YP_001139885	-694	4.5
ZP_01347773	-564.2	0.0056	YP_371469	-633.4	0.24	YP_001319988	-470.1	2.2e-06	NP_716997	-264.6	9.4e-13				YP_559406	-608.4	0.11	NP_716239	-613.8	0.16	ZP_00768473	-615.5	0.092	YP_679813	-642	0.16	YP_928746	-654.8	0.6				YP_809412	-686.9	7.1	NP_712209	-696.2	5.2
YP_759775	-564.2	0.0057	ZP_01506893	-633.4	0.24	ZP_01722176	-471.3	2.4e-06	ZP_01132344	-265.3	9.8e-13				YP_001416566	-608.7	0.11	NP_103039	-614	0.17	ZP_01069586	-615.7	0.093	ZP_01853076	-642.4	0.17	YP_270130	-656	0.66				YP_585600	-687	7.2	YP_325133	-699	6.1
NP_905503	-565	0.006	ZP_01128782	-634.4	0.26	YP_830567	-472.2	2.5e-06	YP_752288	-265.4	9.9e-13				YP_773633	-609.6	0.12	ZP_00821856	-614.4	0.17	NP_222954	-615.9	0.095	NP_867166	-643.3	0.18	YP_001124487	-656.1	0.66				ZP_01062046	-687.4	7.3	ZP_00112323	-706.5	9.5
YP_246549	-565	0.006	YP_001423940	-634.6	0.26	ZP_00540127	-472.2	2.5e-06	ZP_01704243	-276	2e-12				ZP_01557767	-609.7	0.12	ZP_01418514	-615	0.18	NP_207046	-616.6	0.099	YP_416917	-644.7	0.2	ZP_00739991	-657.3	0.72				YP_243215	-688.3	7.8
ZP_00340162	-565.5	0.0062	ZP_00992967	-634.7	0.26	YP_825815	-475.5	3.2e-06	ZP_01014432	-315.9	3.2e-11				ZP_01439750	-610.6	0.13	YP_470292	-615.2	0.18	YP_626992	-616.6	0.099	ZP_01688659	-646.5	0.22	ZP_01183374	-657.8	0.74				ZP_01907309	-688.4	7.8
NP_220711	-565.6	0.0062	YP_554224	-636	0.29	NP_828520	-477.6	3.6e-06	ZP_01004349	-322.2	4.9e-11				ZP_00971783	-610.6	0.13	NP_519344	-616.4	0.2	EDK89170	-618	0.11	ZP_01089260	-647.9	0.25	NP_940322	-659.4	0.83				NP_267505	-688.6	8
YP_721678	-565.7	0.0063	YP_582959	-636.2	0.29	ZP_01697149	-479.1	4e-06	NP_770020	-407.6	1.7e-08				YP_001270072	-611	0.13	ZP_01662516	-617.5	0.21	ZP_01728178	-619.1	0.12	YP_253258	-648.1	0.25	YP_358966	-659.7	0.84				NP_522855	-689	8.1
YP_953572	-566.7	0.0067	YP_981229	-636.6	0.3	YP_590478	-481.6	4.8e-06	ZP_01746880	-411.1	2.2e-08				NP_902982	-611.2	0.14	NP_355012	-617.6	0.21	ABS44670	-619.5	0.12	ZP_01090284	-648.5	0.26	NP_815489	-661.8	0.97				ZP_01105887	-689.3	8.3
ZP_01467133	-566.7	0.0067	YP_001265579	-636.9	0.31	ZP_01353291	-483.1	5.3e-06	YP_001240744	-412.6	2.4e-08				ZP_01264828	-611.4	0.14	YP_166573	-617.9	0.22	ZP_01693820	-620.8	0.13	ZP_00538645	-648.9	0.26	NP_842851	-662.1	0.99				YP_286951	-689.4	8.3
YP_846427	-566.8	0.0068	NP_622067	-638.4	0.34	YP_603917	-484	5.6e-06	ZP_01692042	-415	2.8e-08				YP_626110	-611.5	0.14	ZP_01439751	-618.3	0.22	ZP_01048820	-622.6	0.15	YP_188716	-650.5	0.29	YP_615274	-663.7	1.1				ZP_01594659	-691.3	9.4
NP_939628	-566.9	0.0068	ZP_01220626	-638.9	0.35	ZP_00380699	-488.7	7.8e-06	ZP_01692043	-533.2	9.5e-05				ZP_01611278	-611.6	0.14	ZP_00829509	-618.3	0.22	NP_485338	-623.1	0.15	YP_301273	-651.7	0.32	YP_459290	-663.7	1.1				ZP_00999710	-691.8	9.8
YP_001257151	-568.2	0.0074	YP_523405	-638.9	0.35	ZP_00573863	-489.8	8.4e-06							YP_726820	-612	0.14	ZP_00962874	-618.5	0.23	YP_434006	-624.9	0.18				YP_118104	-664.2	1.1				YP_077871	-691.9	9.8
NP_325899	-568.5	0.0076	YP_957413	-639	0.35	YP_001222848	-491.9	9.7e-06							ZP_00955438	-613.2	0.16	ZP_00955439	-618.5	0.23	NP_395735	-628.9	0.23				ZP_01273299	-664.9	1.2
YP_887470	-568.7	0.0077	NP_213619	-639.1	0.36	ZP_01130538	-502.6	2e-05							YP_114413	-613.4	0.16	ZP_01474635	-618.6	0.23	ZP_01547643	-629.5	0.24				ZP_01692402	-666.4	1.3
ZP_01421258	-569.5	0.0081	YP_001214228	-639.6	0.37	YP_001137639	-503.9	2.2e-05							NP_903201	-613.9	0.16	ZP_01261814	-619.7	0.25	NP_906359	-629.9	0.25				NP_785271	-668.3	1.5
YP_222887	-570.6	0.0087	YP_307891	-639.6	0.37	YP_224942	-505.3	2.4e-05							YP_411145	-614.1	0.17	YP_344570	-620	0.25	YP_460914	-631.5	0.27				ZP_00602863	-668.6	1.5
YP_418319	-570.6	0.0087	YP_411733	-639.6	0.37	ZP_01648802	-513.1	4.2e-05							YP_032476	-614.6	0.17	ZP_01718958	-620.3	0.26	YP_001074570	-633.2	0.31				EAQ41150	-670.4	1.7
ZP_00108710	-571.2	0.0091	YP_391216	-639.6	0.37	YP_355575	-518	5.8e-05							YP_610368	-614.7	0.17	YP_318954	-620.6	0.26	ZP_01728725	-634.6	0.34				YP_507210	-671.2	1.8
NP_699282	-571.6	0.0094	YP_440000	-640	0.38	YP_172317	-526.7	0.00011							YP_272869	-614.8	0.17	YP_985486	-620.8	0.26	ZP_01372792	-634.6	0.34				ZP_01853922	-671.6	1.9
YP_067281	-571.7	0.0094	NP_889329	-640.4	0.39	NP_691126	-528.3	0.00012							YP_369344	-615.4	0.18	YP_665758	-621	0.27	ZP_01533883	-634.8	0.35				NP_641572	-671.7	1.9
ZP_01216362	-572.1	0.0097	ZP_00972390	-640.9	0.4	YP_720262	-531.1	0.00014							ZP_01505591	-615.4	0.18	ZP_01577724	-621	0.27	ZP_01704204	-636.9	0.4				YP_244173	-671.7	1.9
ZP_01524199	-572.1	0.0097	YP_343637	-641.5	0.42	ZP_01470514	-547.3	0.00044							YP_033871	-615.6	0.18	ZP_00960042	-621	0.27	YP_565858	-637	0.4				YP_862381	-674.9	2.4
YP_464093	-572.7	0.01	YP_550353	-642.2	0.44	ZP_01619474	-547.8	0.00045							ZP_00962873	-615.9	0.19	NP_760225	-622	0.29	YP_562073	-638	0.43				YP_498466	-675.6	2.5
NP_844475	-573.7	0.011	NP_800616	-643.1	0.47	ZP_01906365	-550.2	0.00053							ZP_01156526	-615.9	0.19	ZP_01751064	-622.6	0.3	YP_732585	-638.1	0.43				YP_001089745	-677	2.7
YP_001416782	-574.3	0.011	YP_181575	-643.2	0.47	ZP_01123819	-552.6	0.00063							YP_932438	-616.4	0.19	YP_272870	-622.9	0.31	YP_001048824	-638.7	0.45				YP_196569	-679.8	3.3
YP_200431	-574.7	0.012	YP_465575	-644	0.5	YP_730654	-552.6	0.00063							YP_549415	-617	0.2	NP_935861	-622.9	0.31	YP_868093	-638.9	0.46				YP_146236	-679.9	3.3
ZP_01168123	-575	0.012	YP_158507	-645.1	0.54	YP_720263	-553.2	0.00065							YP_001320903	-617	0.2	YP_001092700	-623	0.31	ZP_01469978	-640	0.5				YP_303258	-680.4	3.4
YP_290283	-575.7	0.012	YP_269399	-645.4	0.55	ZP_01123818	-553.9	0.00068							ZP_01540075	-617.1	0.2	YP_747189	-623.3	0.31	YP_377811	-640.2	0.5				NP_966265	-689.2	6
NP_827658	-575.8	0.012	ZP_01604343	-645.6	0.55	ZP_01470513	-560.7	0.0011							YP_001119571	-617.6	0.21	YP_545695	-623.5	0.32	YP_001131179	-640.8	0.52				ZP_00372642	-689.2	6.1
YP_583607	-575.8	0.013	ZP_01260008	-646.4	0.58	ZP_01619473	-562.7	0.0012							YP_001037093	-617.6	0.21	ZP_01055190	-623.6	0.32	YP_394385	-640.8	0.52				YP_504875	-689.5	6.2
YP_675277	-576	0.013	ZP_01474698	-646.4	0.58	YP_172318	-563.1	0.0013							ZP_00960041	-619.3	0.24	YP_763438	-623.6	0.32	ZP_01079694	-643	0.61
YP_317543	-576.5	0.013	YP_675904	-646.8	0.6	ZP_01906366	-566.1	0.0016							ZP_01755696	-619.9	0.25	NP_903200	-624.1	0.33	ZP_01630307	-643.3	0.62
ZP_01001985	-576.5	0.013	YP_359708	-646.9	0.6	NP_244367	-570.6	0.0022							ZP_01552316	-620.5	0.26	YP_898688	-624.4	0.34	ZP_00539522	-643.4	0.62
YP_632164	-576.5	0.013	ZP_01616503	-648.7	0.68	YP_321915	-570.7	0.0022							ZP_01745101	-621.7	0.28	YP_666787	-624.4	0.34	NP_898000	-643.5	0.63
ZP_01648542	-576.6	0.013	YP_314248	-649	0.7	NP_488566	-570.8	0.0022							ZP_01227113	-622.1	0.29	YP_122887	-624.4	0.34	NP_716082	-643.6	0.63
ZP_01187239	-577	0.014	ZP_00418710	-649.2	0.71	YP_321916	-578.3	0.0036							ZP_00418493	-622.4	0.29	YP_868245	-625	0.35	YP_323523	-644	0.65
YP_242319	-577.9	0.014	ZP_01018405	-650	0.75	YP_730653	-596.9	0.013							YP_682216	-622.5	0.3	YP_131447	-625.1	0.36	ZP_01061702	-644.2	0.66
YP_544198	-577.9	0.014	YP_461600	-650.6	0.78	NP_488568	-617.7	0.055							NP_841334	-622.7	0.3	YP_001416565	-625.1	0.36	YP_861802	-645.4	0.72
YP_001306564	-577.9	0.015	ZP_01663966	-651	0.8										YP_595050	-622.9	0.31	NP_902983	-625.6	0.37	ZP_01611308	-646.9	0.79
YP_001159833	-578	0.015	YP_563195	-651.1	0.81										ZP_01133547	-623.4	0.31	NP_799193	-625.7	0.37	NP_558483	-647.4	0.82
ZP_01034010	-579.3	0.016	NP_969135	-651.2	0.81										YP_314361	-623.4	0.32	ZP_00055560	-626.6	0.39	YP_477373	-648.4	0.88
NP_302223	-579.5	0.016	YP_357369	-651.3	0.82										YP_747188	-623.5	0.32	YP_865489	-626.6	0.39	ZP_00110558	-649	0.91
NP_295866	-579.5	0.016	YP_432779	-651.3	0.82										ZP_01583200	-623.7	0.32	YP_314362	-626.6	0.39	YP_001055138	-649.7	0.96
NP_682974	-579.8	0.017	ZP_00767787	-651.6	0.83										ZP_01114503	-624.2	0.33	YP_994883	-626.6	0.39	YP_001017246	-650.3	1
ZP_01585677	-580.2	0.017	ZP_01775402	-653	0.92										ZP_01307051	-624.4	0.34	ZP_01222448	-627	0.41	YP_001324455	-650.4	1
YP_882472	-580.9	0.018	YP_001313253	-653.7	0.96										ZP_00998280	-624.9	0.35	YP_286177	-627.7	0.43	NP_892600	-651.6	1.1
ZP_01748770	-581.5	0.018	NP_437654	-654.1	0.99										YP_277599	-625	0.35	NP_386229	-628.2	0.44	ZP_01086354	-651.7	1.1
ZP_01736485	-582	0.019	NP_518923	-656	1.1										YP_166572	-625.6	0.37	ZP_01950960	-628.6	0.45	YP_477965	-651.8	1.1
ZP_00992543	-582.2	0.019	YP_605957	-656.1	1.1										YP_732737	-625.7	0.37	ZP_01035215	-629	0.46	YP_477157	-652.8	1.2
YP_088026	-582.8	0.02	YP_748547	-656.8	1.2										ZP_01125751	-625.8	0.37	YP_001002247	-629.3	0.47	NP_421339	-652.8	1.2
ZP_01644243	-583.3	0.021	YP_001185974	-657.5	1.3										YP_757254	-626.1	0.38	ZP_01624880	-629.4	0.48	YP_325521	-653.7	1.3
NP_631283	-583.7	0.022	ZP_01388778	-659.3	1.4										YP_511115	-626.4	0.39	YP_932439	-629.6	0.48	NP_874874	-653.8	1.3
NP_774390	-584.2	0.022	NP_103398	-659.5	1.4										YP_052019	-626.8	0.4	YP_001327685	-629.8	0.49	ZP_00970859	-653.9	1.3
YP_659784	-584.6	0.023	NP_953476	-659.6	1.4										YP_001002248	-626.9	0.4	ZP_01538484	-629.8	0.49	NP_440390	-654.9	1.4
NP_781349	-584.7	0.023	YP_472009	-661.1	1.6										ZP_00930453	-627.1	0.41	YP_427289,	-630.1	0.5	ZP_00531293	-655.1	1.4
YP_001189782	-584.7	0.023	YP_591605	-661.5	1.6										YP_001156062	-627.3	0.41	YP_674307	-630.4	0.51	ZP_01910769	-655.7	1.4
YP_459804	-584.8	0.023	YP_383781	-661.7	1.7										YP_666786	-627.6	0.42	NP_418596	-630.5	0.51	YP_680145	-655.8	1.5
YP_923769	-585.1	0.024	ZP_01514636	-662.3	1.7										YP_001048958	-627.6	0.42	ZP_00727634	-630.5	0.51	YP_731002	-656	1.5
ZP_01311327	-585.2	0.024	YP_575703	-662.8	1.8										ZP_01624879	-627.9	0.43	ZP_00699458	-630.5	0.51	YP_001154396	-656	1.5
NP_245826	-585.8	0.025	NP_771591	-664.5	2										NP_355013	-627.9	0.43	NP_839718	-630.5	0.51	ZP_01106539	-657.6	1.6
NP_626066	-585.8	0.025	YP_844599	-665.3	2.1										YP_001341478	-627.9	0.43	YP_577966	-630.5	0.52	NP_924790	-657.8	1.7
NP_855176	-586.4	0.026	YP_822776	-665.9	2.2										ZP_01741460	-627.9	0.43	ZP_01611277	-630.9	0.53	YP_751719	-657.9	1.7
YP_001362815	-586.6	0.026	NP_661691	-666	2.2										YP_898689	-628	0.43	ZP_01704083	-631.5	0.55	ZP_01121210	-658.2	1.7
ZP_01749791	-586.7	0.026	ZP_00532159	-666.4	2.3										ZP_01451118	-628.1	0.44	YP_969797	-631.5	0.55	YP_754829	-658.4	1.7
NP_889162	-586.7	0.027	NP_842458	-667.1	2.4										YP_763437	-628.8	0.46	ZP_00991947	-631.5	0.55	YP_474741	-659	1.8
ZP_01189338	-586.9	0.027	YP_001231657	-668.6	2.7										YP_001066484	-629	0.46	ZP_01173252	-631.7	0.56	ZP_00109872	-659.3	1.8
YP_369548	-587.3	0.028	YP_911622	-668.9	2.7										YP_751984	-629.1	0.47	YP_001305878	-632.1	0.57	YP_635038	-659.4	1.9
NP_895127	-587.5	0.028	ZP_00593072	-670	2.9										YP_154727	-629.2	0.47	ZP_01755697	-632.6	0.6	EAQ41493	-659.5	1.9
YP_341759	-587.6	0.028	YP_001093910	-671.2	3.2										YP_001418270	-629.2	0.47	YP_466726	-633.5	0.63	ZP_01661997	-659.8	1.9
ZP_01079630	-588	0.029	YP_375208	-676	4.4										ZP_01645219	-629.3	0.47	YP_726819	-633.6	0.64	YP_930268	-660.2	2
ZP_01631175	-588	0.029													YP_442762	-629.9	0.49	YP_052018	-633.6	0.64	YP_001014366	-660.3	2
YP_474954	-588.2	0.029													YP_960029	-630	0.49	YP_757253	-633.6	0.64	ZP_01125171	-660.8	2
YP_065605	-588.4	0.03													YP_589007	-630	0.5	YP_001099574	-634	0.65	ZP_00533627	-661.6	2.2
YP_001104711	-588.6	0.03													YP_989206	-630	0.5	YP_506062	-634.1	0.66	ZP_01005818	-662.5	2.3
ZP_01077612	-588.7	0.03													YP_564202	-630.1	0.5	YP_960028	-634.2	0.66	ZP_00590899	-663.5	2.5
NP_439977	-589.4	0.032													ZP_01224414	-630.4	0.51	YP_001048959	-634.3	0.67	YP_801932	-663.5	2.5
NP_347688	-589.6	0.032													YP_344571	-630.4	0.51	YP_751983	-634.4	0.67	YP_001008933	-664.4	2.6
YP_283489	-589.7	0.032													YP_346258	-630.6	0.52	YP_610367	-634.7	0.69	YP_001090733	-664.4	2.6
ZP_01114223	-589.9	0.033													ZP_01538485	-630.9	0.53	ZP_01540074	-635.2	0.71	NP_518266	-664.5	2.6
YP_735625	-589.9	0.033													YP_663534	-631	0.53	NP_966585	-635.8	0.74	YP_477156	-666.9	3.1
ZP_01543128	-590	0.033													ZP_01111421	-631.2	0.54	YP_001175097	-636.4	0.77	YP_382384	-667	3.1
YP_643484	-590.3	0.034													ZP_01237171	-632.8	0.6	YP_855470	-636.5	0.78	ZP_00951483	-667.3	3.2
YP_001095512	-590.4	0.034													ZP_01352051	-633.9	0.65	YP_732738	-636.7	0.79	ZP_01468636	-667.3	3.2
NP_228675	-590.4	0.034													ZP_01041815	-634.1	0.66	YP_573334	-636.8	0.79	YP_474740	-669.4	3.7
YP_115499	-590.5	0.034													ZP_01035216	-634.3	0.67	YP_033870	-636.9	0.8	YP_376448	-671.6	4.2
YP_878610	-590.6	0.035													YP_001175096	-634.3	0.67	YP_346259	-636.9	0.8	ZP_01908885	-671.7	4.3
YP_865361	-590.7	0.035													NP_245054	-634.8	0.69	NP_458800	-636.9	0.8	NP_924791	-671.8	4.3
ZP_00651770	-591	0.035													ZP_01167595	-635.3	0.71	NP_463225	-636.9	0.8	NP_837482	-675	5.3
YP_871302	-591.2	0.036													YP_868244	-635.5	0.72	YP_247183	-637.1	0.81	ZP_01690000	-675.2	5.4
YP_698454	-591.3	0.036													YP_001241930	-635.9	0.74	YP_454020	-637.2	0.81	NP_897643	-675.2	5.4
YP_320925	-591.5	0.037													ZP_01445716	-636.3	0.76	NP_220515	-637.2	0.81	YP_001239693	-675.5	5.5
YP_001344252	-591.8	0.038													YP_617291	-636.6	0.78	NP_244020	-637.2	0.82	ZP_01472438	-675.8	5.6
YP_754532	-591.9	0.038													ZP_01379508	-636.7	0.79	ZP_01548255	-637.8	0.85	YP_079194	-676.4	5.9
NP_455096	-592	0.038													ZP_00339883	-636.9	0.79	YP_001320902	-637.9	0.86	ZP_00728121	-677.4	6.3
ZP_01730697	-592.1	0.038													ZP_01523450	-637	0.8	YP_928894	-638.4	0.88	YP_001094853	-683.2	9.2
YP_511934	-592.2	0.039													YP_470293	-637.1	0.81	YP_001418271	-638.6	0.9
ZP_01621819	-592.4	0.039													ZP_00153226	-637.1	0.81	ZP_01449110	-638.7	0.9
YP_001340704	-592.8	0.04													ZP_01450462	-637.5	0.83	YP_001143092	-638.8	0.91
YP_001308186	-593.1	0.041													ZP_01017668	-637.5	0.83	YP_528136	-639	0.92
NP_486512	-593.2	0.041													ZP_01347231	-638.2	0.87	YP_584246	-639.1	0.93
YP_718783	-593.3	0.042													YP_247184	-638.7	0.9	ZP_01583199	-639.2	0.94
ZP_00132574	-593.3	0.042													ZP_00650901	-638.9	0.91	ZP_00339884	-639.4	0.95
YP_529000	-593.4	0.042													YP_267093	-639	0.92	YP_222083	-639.5	0.95
YP_975153	-593.4	0.042													NP_871188	-639.2	0.93	YP_414787	-639.5	0.95
YP_001016706	-593.5	0.042													YP_001305879	-639.2	0.93	NP_698394	-639.5	0.95
YP_806306	-593.6	0.042													YP_222084	-639.4	0.94	YP_844322	-639.8	0.97
YP_901293	-593.7	0.043													NP_539527	-639.4	0.94	YP_759200	-639.8	0.97
YP_206124	-593.8	0.043													YP_414788	-639.4	0.94	YP_663535	-639.9	0.98
NP_719658	-593.9	0.043													ZP_01449109	-639.4	0.95	ZP_00418494	-640	0.99
ZP_01123138	-594.1	0.044													NP_359801	-639.4	0.95	ZP_01505592	-640.5	1
YP_625915	-594.2	0.044													YP_759199	-640	0.98	NP_878392	-641	1.1
ZP_01615405	-594.2	0.044													NP_773149	-640.5	1	ZP_01550214	-641.1	1.1
YP_476585	-594.6	0.045													ZP_01162355	-640.6	1	YP_196768	-641.2	1.1
YP_001119744	-594.9	0.046													NP_799194	-640.7	1	YP_032475	-641.2	1.1
YP_001052189	-595	0.047													YP_436475	-640.9	1	YP_564201	-641.3	1.1
YP_926295	-595.8	0.049													NP_220514	-640.9	1	NP_218554	-641.7	1.1
ZP_00697645	-595.8	0.049													NP_698395	-641.1	1.1	YP_626111	-642.1	1.1
ZP_01626132	-596	0.05													NP_839717	-641.4	1.1	ZP_00153227	-642.1	1.1
NP_415022	-596.2	0.051													YP_613950	-641.7	1.1	YP_064827	-642.2	1.1
NP_836160	-596.2	0.051													ZP_01604053	-641.7	1.1	YP_617290	-642.4	1.2
ZP_00518027	-596.2	0.051													NP_716238	-642	1.1	YP_001270071	-642.9	1.2
YP_396154	-596.4	0.052													NP_458799	-642	1.1	ZP_01347232	-643	1.2
YP_726504	-596.5	0.052													YP_944522	-642	1.1	NP_229620	-643.1	1.2
YP_001041961	-596.5	0.052													YP_631374	-642.5	1.2	YP_001244698	-643.1	1.2
ZP_01603047	-597.1	0.054													ZP_01078520	-642.7	1.2	YP_903758	-643.3	1.2
YP_207914	-597.1	0.054													YP_001092699	-642.7	1.2	YP_982111	-643.4	1.3
ZP_01222619	-597.2	0.054													ZP_00829508	-642.8	1.2	YP_067080	-643.5	1.3
NP_969473	-597.3	0.055													YP_466725	-642.8	1.2	YP_967723	-643.5	1.3
YP_049302	-597.4	0.055													ZP_01704084	-642.8	1.2	ZP_00971784	-643.6	1.3
YP_132692	-597.5	0.055													ZP_00821855	-642.9	1.2	YP_391360	-643.6	1.3
NP_459496	-597.5	0.056													ZP_00727633	-643.3	1.2	ZP_01237170	-643.6	1.3
YP_354482	-597.6	0.056													ZP_01222449	-643.4	1.2	ZP_01224415	-643.7	1.3
YP_831669	-597.9	0.057													NP_760224	-643.4	1.2	YP_498601	-643.7	1.3
NP_860387	-597.9	0.057													NP_935862	-643.4	1.2	ZP_01513089	-643.9	1.3
ZP_01611672	-598.1	0.058													YP_001262853	-643.5	1.2	ZP_01617094	-643.9	1.3
ZP_01594128	-598.3	0.059													NP_418595	-643.5	1.2	NP_539528	-644.1	1.3
YP_446333	-598.9	0.061													ZP_00699459	-643.5	1.2	ZP_01379509	-644.1	1.3
ZP_01778733	-599	0.061													YP_928895	-643.5	1.3	YP_198599	-644.3	1.3
YP_947932	-599	0.062													YP_205704	-643.5	1.3	ZP_01313404	-644.6	1.4
ZP_01470695	-599	0.062													YP_768835	-643.6	1.3	YP_595051	-644.9	1.4
ZP_01704668	-599.1	0.062													YP_865488	-643.6	1.3	YP_693920	-645.2	1.4
YP_933773	-599.3	0.063													YP_001344371	-643.7	1.3	ZP_00650900	-645.4	1.4
ZP_01774029	-599.6	0.064													NP_931743	-643.8	1.3	ZP_01111422	-645.5	1.4
YP_757451	-599.7	0.065													ZP_01045690	-644	1.3	YP_741420	-645.5	1.4
ZP_01306341	-600	0.066													NP_103040	-644.6	1.3	YP_389436	-645.7	1.5
NP_931025	-600.1	0.066													NP_463224	-644.7	1.4	ZP_01041284	-645.8	1.5
YP_001270016	-600.4	0.068													YP_122886	-645	1.4	YP_205703	-646.1	1.5
YP_001021120	-600.5	0.068													ZP_01304309	-645.2	1.4	YP_338816	-646.2	1.5
YP_167827	-600.5	0.068													YP_199551	-645.9	1.5	NP_359802	-646.5	1.5
ZP_01114222	-600.6	0.069													NP_874170	-646	1.5	YP_157691	-646.8	1.6
YP_998238	-600.7	0.069													NP_641491	-646.1	1.5	YP_459156	-647.1	1.6
YP_001169001	-600.8	0.07													ZP_00991948	-646.2	1.5	ZP_01307050	-647.3	1.6
NP_104221	-600.9	0.07													YP_389435	-646.4	1.5	ZP_01045691	-647.4	1.6
ZP_01557404	-601	0.071													YP_577967	-646.7	1.6	ZP_01741459	-647.4	1.6
YP_773923	-601	0.071													YP_454019	-646.7	1.6	YP_154184	-647.5	1.7
YP_001237499	-601.5	0.073													ZP_01173251	-647	1.6	YP_505689	-647.8	1.7
YP_858039	-601.5	0.073													ZP_01615173	-647.5	1.6	ZP_01162354	-647.8	1.7
ZP_01442960	-601.6	0.073													YP_353432	-647.6	1.7	ZP_01125752	-648.8	1.8
YP_001179669	-601.6	0.073													YP_001043877	-647.6	1.7	YP_523548	-648.9	1.8
ZP_01233476	-601.7	0.074													ZP_00055561	-647.9	1.7	ZP_01450461	-649.9	1.9
YP_564072	-601.9	0.075													NP_660876	-648	1.7	YP_001186138	-650	2
ZP_01056077	-602.1	0.076													ZP_01777476	-648.3	1.7	YP_944103	-650	2
YP_612763	-602.2	0.076													YP_067079	-648.3	1.7	ZP_01523449	-650.3	2
ZP_00960713	-602.3	0.077													YP_001167093	-649	1.8	ZP_01615172	-651.1	2.1
YP_047500	-602.4	0.078													YP_131448	-649.1	1.8	YP_244259	-651.3	2.1
ZP_01950829	-602.6	0.079													ZP_01474634	-649.4	1.9	YP_267094	-651.4	2.2
ZP_01537836	-602.6	0.079													YP_088811	-649.5	1.9	YP_549414	-651.4	2.2
ZP_01160185	-602.8	0.08													NP_878391	-650.1	2	YP_001156061	-651.5	2.2
ZP_01085654	-603.2	0.082													YP_244260	-650.1	2	NP_874169	-652.4	2.3
ZP_01224513	-603.2	0.082													NP_971938	-650.5	2	YP_154728	-652.5	2.3
ZP_00929928	-603.6	0.084													ZP_01313405	-650.6	2	YP_001021181	-652.8	2.4
YP_001066727	-603.6	0.084													ZP_01784248	-650.7	2	YP_944521	-653	2.4
ZP_01131220	-603.8	0.085													YP_967722	-650.9	2.1	YP_001344370	-653.1	2.4
ZP_00986793	-603.9	0.086													YP_357671	-651.2	2.1	ZP_01041814	-653.7	2.5
YP_683161	-604	0.087													YP_855469	-651.4	2.1	YP_001341477	-654.1	2.6
YP_001175700	-604.3	0.088													YP_498602	-651.5	2.2	NP_641492	-654.2	2.6
YP_610313	-604.3	0.089													ZP_01418515	-651.8	2.2	ZP_00930452	-654.3	2.6
YP_814873	-604.5	0.09													ZP_01261815	-651.9	2.2	YP_001066483	-654.3	2.6
YP_001232166	-604.7	0.091													YP_718698	-652.1	2.3	YP_718699	-654.6	2.7
NP_902598	-605.3	0.095													ZP_00204741	-652.1	2.3	ZP_01451117	-655.1	2.8
ZP_01504117	-605.5	0.096													YP_318955	-652.4	2.3	YP_199552	-655.1	2.8
NP_519544	-605.7	0.097													YP_427290	-652.6	2.3	YP_559405	-655.2	2.8
NP_759212	-606.5	0.1													YP_674308	-652.7	2.3	YP_369343	-655.3	2.8
YP_442572	-606.6	0.1													YP_001143093	-652.7	2.3	ZP_01167596	-655.4	2.8
YP_752075	-606.7	0.1													ZP_01617093	-653.7	2.5	YP_436474	-655.6	2.9
NP_925120	-606.8	0.1													YP_391359	-653.9	2.5	YP_112847	-655.6	2.9
ZP_00829786	-606.9	0.11													ZP_01003789	-654.8	2.7	ZP_01784247	-655.6	2.9
YP_001143241	-606.9	0.11													NP_244021	-655.5	2.8	ZP_01304310	-655.8	2.9
YP_001281254	-607.1	0.11													YP_781102	-655.5	2.8	ZP_00204740	-656.5	3
NP_907056	-607.3	0.11													ZP_01055189	-655.7	2.9	ZP_01645218	-657.4	3.2
YP_001016294	-607.7	0.11													ZP_01718957	-656.3	3	YP_001053773	-657.7	3.3
YP_001007241	-607.8	0.11													YP_573333	-657	3.1	ZP_00135198	-657.7	3.3
ZP_01581165	-607.9	0.11													YP_001053774	-657.8	3.3	YP_589006	-658.8	3.6
ZP_01374934	-608.2	0.12													ZP_00204479	-657.8	3.3	YP_989205	-658.8	3.6
YP_943253	-608.9	0.12													NP_386230	-658	3.4	YP_442763	-659	3.6
YP_454378	-609.8	0.13													ZP_01950957	-658.2	3.4	NP_245055	-659.3	3.7
YP_691816	-610.1	0.13													YP_903759	-658.2	3.4	YP_303473	-659.5	3.7
EDK87546	-610.2	0.13													YP_001327686	-658.9	3.6	YP_088812	-660.1	3.9
YP_617257	-610.7	0.14													NP_240372	-659.2	3.6	NP_971939	-660.1	3.9
NP_602376	-612.3	0.15													ZP_01751063	-659.5	3.7	NP_871189	-661.1	4.2
ZP_00822408	-612.6	0.16													NP_229619	-659.6	3.8	YP_277600	-661.2	4.2
YP_549230	-612.7	0.16													YP_001244697	-659.6	3.8	YP_001262852	-661.4	4.3
YP_001099654	-613.1	0.16													YP_844321	-660.5	4	ZP_00952398	-663.2	4.8
YP_446334	-614.8	0.18													ZP_01550215	-660.9	4.1	YP_114412	-663.5	4.9
NP_797184	-615.1	0.19													YP_944104	-663.5	4.9	YP_001037094	-663.6	4.9
ZP_01389233	-615.4	0.19													YP_154183	-666.2	5.9	ZP_01737930	-663.9	5
YP_982252	-615.8	0.19													YP_075806	-667.1	6.2	ZP_01133548	-664	5.1
YP_971595	-616.5	0.2													YP_459155	-667.2	6.3	YP_001119570	-664.6	5.3
ZP_01260864	-616.9	0.21													NP_218553	-668.2	6.7	ZP_01557766	-665.6	5.7
ZP_01474435	-616.9	0.21													AAO27216	-668.8	7	ZP_01352052	-665.9	5.8
YP_581712	-618.1	0.23													YP_196767	-670	7.6	NP_212338	-667.3	6.4
YP_265408	-618.1	0.23													YP_072652	-672	8.7	YP_773632	-667.4	6.4
YP_926296	-618.8	0.24													YP_303472	-672.6	9.1	YP_507836	-667.6	6.5
YP_559306	-618.8	0.24													YP_505688	-673.1	9.4	ZP_01078519	-668.7	7
NP_712253	-620.9	0.28																YP_709646	-671.1	8.2
NP_971316	-622.1	0.3																YP_357672	-671.1	8.2
YP_986981	-623.2	0.32																ZP_01570994	-671.3	8.3
ZP_01509140	-624	0.34																YP_075805	-672.7	9.1
YP_801211	-625.6	0.38																YP_072653	-673.7	9.8
YP_735624	-628.4	0.46
ZP_01704669	-631.4	0.57
NP_719657	-632.1	0.59
YP_752074	-632.2	0.6
YP_871301	-633.4	0.65
NP_971317	-633.5	0.66
YP_001095511	-635.6	0.76
YP_523379	-636	0.78
YP_564071	-639.1	0.96
ZP_01543129	-639.2	0.97
NP_712252	-667.2	6.5
YP_801212	-669.5	7.6
[truncated: 1 more columns]

## Sheet: SPFH3a-HMM
HMMer 2.3.2 output [HMM has been calibrated; E values are empirical estimates]
Scores for complete sequences (score includes all domains)
Query HMM: SPFH3a-HMM (generated with 247 sequences)
SPFH1a			SPFH1b			SPFH2a			SPFH2b			SPFH2c			SPFH3a			SPFH3b			SPFH4			SPFH5			SPFH6			SPFH7			SPFH8			SPFH9			SPFH10			SPFH11a			SPFH11b			SPFH12
AC-No.	Score	E value	AC-No.	Score	E value	AC-No.	Score	E value	AC-No.	Score	E value	AC-No.	Score	E value	AC-No.	Score	E value	AC-No.	Score	E value	AC-No.	Score	E value	AC-No.	Score	E value	AC-No.	Score	E value	AC-No.	Score	E value	AC-No.	Score	E value	AC-No.	Score	E value	AC-No.	Score	E value	AC-No.	Score	E value	AC-No.	Score	E value	AC-No.	Score
YP_806306	-38.6	3.5e-15	NP_213619	-116.5	3.1e-11	YP_076706	-217.2	9.3e-06	ZP_01004349	-237.9	7.8e-05	NP_867388	-275.6	0.0054	YP_286178	752	1.1e-224	ZP_00055560	-98.2	7.6e-12	YP_001324455	-104.4	8.5e-12	NP_867226	-291.7	0.081	YP_244173	-157.8	3.8e-09	ZP_00378093	-86.3	1.6e-13	YP_623342	-278.3	0.03	YP_172403	-136.1	1.2e-10	YP_949172	-254.2	0.00019	NP_867633	-221.9	1.9e-06	ZP_01517037	-236.1	1.2e-05	ZP_01663403	-256.7
NP_228675	-42	5.6e-15	YP_574812	-119.6	4.6e-11	YP_830567	-219.6	1.3e-05	NP_457590	-243.9	0.00017	YP_960956	-277	0.0064	NP_463224	733	5.3e-219	YP_898688	-113.3	5.4e-11	YP_394385	-109.8	1.7e-11	ZP_01688659	-295.1	0.13	ZP_01645099	-158.8	4.3e-09	ZP_01049699	-86.3	1.6e-13	YP_371576	-279.7	0.036	ZP_01548431	-199.2	4.3e-07	YP_001363859	-270.2	0.0015	ZP_01461360	-224.5	2.7e-06	NP_867632	-239.2	1.8e-05	YP_323473	-279.1
YP_001306564	-45.4	8.6e-15	YP_629045	-124.2	8.5e-11	YP_146193	-225.9	2.9e-05	NP_462114	-246.9	0.00025	ZP_01644809	-277.5	0.0068	YP_157692	731.4	1.6e-218	YP_666787	-113.3	5.4e-11	YP_178337	-112.4	2.4e-11	NP_867166	-297.5	0.17	NP_641572	-159.2	4.5e-09	ZP_00949626	-89.4	2.4e-13	YP_776158	-282.7	0.053	NP_772269	-204.6	8.7e-07	YP_634664	-271.6	0.0018	ZP_00768346	-225.6	3.1e-06	YP_828276	-240.1	2e-05	NP_485009	-280.6
ZP_01524199	-54.9	2.9e-14	YP_411733	-126.4	1.1e-10	YP_001124425	-226.1	2.9e-05	NP_417523	-251.6	0.00045	ZP_01911385	-278.8	0.008	YP_932438	729.2	7.7e-218	YP_001416565	-114.1	6e-11	ZP_01069586	-115.4	3.5e-11	YP_001308616	-299.5	0.22	YP_498466	-169	1.6e-08	ZP_01201246	-94.3	4.5e-13	ZP_01773323	-283	0.055	YP_358242	-213	2.6e-06	YP_001241017	-274	0.0025	ZP_01517038	-229.7	5.2e-06	ZP_01529549	-246.7	4.7e-05	YP_383057	-284.8
ZP_01778733	-55.5	3.2e-14	YP_957413	-126.7	1.2e-10	YP_001034608	-231.8	6.1e-05	ZP_00731262	-251.6	0.00045	ZP_01201099	-279.8	0.0091	NP_839717	728.6	1.2e-217	YP_763438	-115	6.7e-11	ABS44670	-116.4	4e-11	ZP_01720740	-302.9	0.34	NP_842851	-174.4	3.2e-08	YP_863313	-99.6	8.8e-13	NP_952136	-285	0.071	ZP_01553951	-219.2	5.7e-06	YP_472647	-277.3	0.0039	ZP_01529548	-237.2	1.4e-05	YP_001276551	-249.1	6.4e-05	ZP_01352662	-289.8
YP_947932	-61.3	6.7e-14	YP_465575	-127.4	1.3e-10	NP_390979	-232.2	6.4e-05	ZP_01746880	-256.6	0.00087	ZP_01857078	-279.8	0.0092	NP_418595	726.2	6.3e-217	YP_967723	-118.1	1e-10	ZP_00367522	-119.1	5.6e-11	ZP_01666630	-303.9	0.39	YP_358966	-175.1	3.5e-08	YP_001035889	-106.2	2.1e-12	YP_383721	-286.1	0.082	YP_373171	-222	8.2e-06	YP_435459	-278	0.0042	YP_001276552	-246.1	4.3e-05	ZP_00768347	-250.4	7.6e-05	ZP_00107334	-294.4
NP_626066	-61.9	7.2e-14	YP_357369	-129.7	1.7e-10	ZP_01697149	-233.2	7.3e-05	YP_509736	-262.1	0.0018	YP_631761	-288.1	0.027	ZP_00699459	726.2	6.3e-217	YP_001270071	-120.1	1.3e-10	ZP_00371477	-122.5	8.9e-11	YP_210813	-304	0.4	YP_615274	-175.3	3.6e-08	NP_266784	-106.9	2.3e-12	YP_847177	-289.2	0.12	ZP_01853815	-223.8	1e-05	ZP_01692574	-283	0.008	YP_828275	-263.4	0.00041	ZP_01461326	-278.6	0.0029	ZP_00567713	-296.2
NP_827658	-62.7	8e-14	ZP_01426638	-130.2	1.8e-10	ZP_00875371	-235.6	0.0001	ZP_00698985	-267.5	0.0036	ZP_01060752	-288.6	0.029	NP_458799	725.9	7.3e-217	ZP_01777477	-120.6	1.4e-10	YP_891505	-122.9	9.3e-11	YP_144314	-304.3	0.41	ZP_01273299	-178.1	5.2e-08	ZP_00876052	-107.7	2.5e-12	ZP_01907309	-290.9	0.15	ZP_01645354	-225.4	1.3e-05	YP_710796	-286	0.012							ZP_01503333	-296.4
YP_001179669	-63.6	9e-14	YP_742328	-130.2	1.8e-10	YP_001222848	-239.7	0.00017	ZP_01014432	-270.8	0.0054	NP_627497	-292.3	0.046	YP_001099573	725.6	8.9e-217	YP_346259	-122.9	1.8e-10	ZP_00369345	-123.9	1.1e-10	YP_416917	-306.5	0.55	ZP_01109167	-178.6	5.5e-08	YP_001031937	-109.1	3e-12	YP_001019443	-290.9	0.15	YP_624523	-225.9	1.4e-05	ZP_01580520	-296.3	0.045							YP_001243001	-301.6
ZP_01187239	-63.7	9.2e-14	YP_001214228	-130.5	1.9e-10	ZP_01722176	-240.7	0.00019	ZP_01111725	-274.9	0.0092	ZP_01050326	-295.3	0.068	ZP_00727633	725.5	1e-216	YP_932439	-124.8	2.4e-10	NP_906359	-126.9	1.5e-10	ZP_01724963	-307.6	0.63	ZP_00739991	-179.3	6e-08	YP_808638	-109.1	3e-12	YP_585600	-291.8	0.17	YP_777314	-227.1	1.6e-05	ZP_00572581	-296.7	0.047							YP_001309779	-301.8
YP_476585	-64.4	1e-13	YP_307891	-130.5	1.9e-10	NP_843092	-241.6	0.00022	ZP_01132344	-276.9	0.012	ZP_01611500	-296.3	0.078	ZP_01538485	724	2.7e-216	YP_389436	-125.4	2.6e-10	YP_565858	-130.5	2.5e-10	NP_813466	-308.1	0.67	ZP_00372642	-180.6	7.2e-08	ZP_01733724	-110.8	3.8e-12	ZP_01533506	-292.7	0.19	YP_001186692	-229.3	2.1e-05	ZP_01054906	-300.1	0.073							NP_102364	-307.5
NP_844475	-65.7	1.2e-13	YP_269399	-130.9	2e-10	ZP_01369181	-241.6	0.00022	ZP_01540968	-277.8	0.013	YP_862661	-308.3	0.36	YP_314361	723.4	4.2e-216	YP_001262852	-127.4	3.3e-10	ZP_01374449	-141.6	1e-09	NP_390416	-308.2	0.68	NP_966265	-181.2	7.8e-08	ZP_01062458	-112.9	4.9e-12	ZP_01368961	-294.1	0.23	YP_245028	-231.5	2.8e-05
YP_474954	-66.5	1.3e-13	YP_563195	-131.4	2.1e-10	YP_825815	-245.7	0.00037	YP_926681	-279.2	0.016	YP_432301	-311.1	0.52	YP_411145	721.5	1.6e-215	YP_610367	-129.5	4.4e-10	NP_859981	-141.9	1.1e-09	ZP_01173323	-310.4	0.9	ZP_01183374	-184	1.1e-07	ZP_01105716	-118.6	1e-11	NP_522855	-294.8	0.25	YP_824706	-232.1	3e-05
YP_290283	-68.7	1.7e-13	YP_343637	-132.3	2.4e-10	YP_172317	-247.9	0.00049	YP_614189	-280	0.018	YP_001188871	-312.4	0.61	YP_001175096	719.9	5e-215	YP_595051	-129.6	4.4e-10	YP_665103	-147	2.1e-09	YP_253258	-311.2	0.99	YP_118104	-184.1	1.1e-07	YP_909371	-120.1	1.3e-11	YP_001276575	-295.4	0.27	NP_349972	-233.4	3.6e-05
YP_878610	-69.4	1.9e-13	YP_125330	-133.5	2.8e-10	ZP_01360495	-248.5	0.00053	ZP_01754512	-281.8	0.023	ZP_01466517	-317.6	1.2	ZP_00829508	710.9	2.5e-212	YP_427289,	-129.6	4.4e-10	EDK89170	-150.3	3.2e-09	ZP_01089260	-311.4	1	YP_795406	-184.3	1.1e-07	YP_817370	-121.9	1.6e-11	ZP_00999710	-296.7	0.32	ZP_00730310	-237.1	5.8e-05
YP_643484	-70.1	2.1e-13	YP_181575	-133.9	3e-10	ZP_01172654	-249.8	0.00063	YP_001051449	-283.5	0.028	YP_528944	-318	1.2	YP_969796	708.7	1.1e-211	NP_229620	-130.6	5e-10	NP_222954	-152.3	4.2e-09	ZP_00778768	-312	1.1	ZP_01041078	-186.5	1.5e-07	NP_269875	-122.5	1.7e-11	ZP_00961498	-298.1	0.39	YP_628694	-237.9	6.5e-05
NP_781349	-70.7	2.2e-13	NP_969135	-134.4	3.1e-10	NP_828520	-252.3	0.00087	YP_315976	-284	0.03	ZP_00973490	-319.6	1.5	ZP_00821855	706.7	4.6e-211	YP_001244698	-130.6	5e-10	NP_207046	-155.4	6.2e-09	ZP_01454957	-312	1.1	NP_785271	-187.4	1.7e-07	EAQ42807	-124.2	2.1e-11	ZP_01355444	-298.2	0.39	ZP_00971460	-238	6.5e-05
NP_347688	-70.9	2.3e-13	YP_675904	-134.5	3.2e-10	ZP_00540127	-252.4	0.00088	ZP_01054959	-284.9	0.034	ZP_01116210	-325.4	3.1	YP_052019	706.2	6.4e-211	YP_459156	-130.6	5e-10	YP_626992	-155.4	6.2e-09	ZP_01090284	-312	1.1	NP_815489	-190.3	2.5e-07	NP_720700	-125.9	2.6e-11	YP_900818	-298.3	0.39	ZP_01582148	-241.7	0.00011
YP_396154	-72.7	2.9e-13	YP_472009	-134.6	3.2e-10	EDK89372	-252.6	0.0009	YP_918430	-287.6	0.048	YP_290889	-330.3	5.3	ZP_01950957	703.9	3.2e-210	ZP_00971784	-130.8	5.2e-10	ZP_01623514	-159.4	1e-08	NP_692880	-312.3	1.1	YP_459290	-190.6	2.6e-07	ZP_00781171	-129	4e-11	ZP_01741358	-299.4	0.46	NP_644264	-244.1	0.00014
ZP_01306341	-75	3.9e-13	NP_622067	-136.2	4e-10	ZP_01184581	-252.6	0.00091	YP_001260516	-288.1	0.051				NP_760224	698.4	1.5e-208	YP_272870	-131.2	5.4e-10	YP_721602	-161.6	1.4e-08	ZP_01368791	-312.8	1.2	YP_001262628	-191.1	2.8e-07	YP_001193359	-129.7	4.3e-11	ZP_00956960	-300.3	0.51	YP_606370	-245.7	0.00018
YP_831669	-75.2	4e-13	YP_001074859	-136.6	4.2e-10	YP_603917	-253.2	0.00098	NP_771110	-288.1	0.051				NP_935862	698.4	1.5e-208	ZP_01418514	-133.7	7.5e-10	ZP_01135472	-164.8	2.1e-08	ZP_00538645	-313.4	1.3	YP_196569	-191.2	2.8e-07	ZP_00121264	-134.6	8.2e-11	ZP_01855050	-301.5	0.59	YP_325133	-246.4	0.00019
ZP_01131220	-76.1	4.5e-13	YP_432779	-137.2	4.5e-10	NP_266895	-256.7	0.0015	YP_752288	-289	0.057				NP_841334	698.3	1.5e-208	YP_001241929	-135.1	9e-10	YP_001277242	-170.3	4.3e-08	YP_301273	-313.7	1.4	YP_076633	-192.8	3.4e-07	NP_695313	-134.6	8.2e-11	YP_001231027	-301.7	0.61	ZP_00112323	-251.1	0.00036
ZP_01467133	-77.6	5.5e-13	ZP_00418710	-137.5	4.7e-10	YP_177441	-256.8	0.0016	ZP_01041034	-291.6	0.08				ZP_01577723	697	3.8e-208	ZP_00418494	-136.6	1.1e-09	YP_001093108	-172	5.3e-08	YP_001113823	-314.1	1.4	ZP_01372821	-196.7	5.7e-07	ZP_01120067	-143.6	2.6e-10	ZP_00963983	-301.7	0.61	ZP_01691226	-251.2	0.00036
NP_602376	-79.7	7.2e-13	YP_001115794	-137.8	4.9e-10	YP_808762	-257.2	0.0016	NP_716997	-291.8	0.082				YP_985485	696.8	4.4e-208	YP_436474	-138.7	1.4e-09	NP_558483	-173.4	6.4e-08	NP_469755	-314.1	1.4	YP_507210	-197.6	6.5e-07	ZP_01772136	-150.6	6.4e-10	ZP_01662115	-302	0.63	YP_525751	-254.9	0.00058
YP_001308186	-79.9	7.4e-13	YP_776274	-138.4	5.3e-10	YP_720263	-258.9	0.002	YP_769162	-294.9	0.12				YP_001156062	696	7.6e-208	YP_001186138	-139.2	1.5e-09	NP_682550	-174.3	7.2e-08	YP_079876	-314.5	1.5	YP_227075	-198	6.8e-07				YP_290874	-302.1	0.65	NP_484783	-256.1	0.00068
ZP_01648542	-80.8	8.3e-13	ZP_01557057	-138.7	5.5e-10	ZP_01470514	-259.4	0.0022	YP_001240744	-299.2	0.21				YP_747188	693.7	3.8e-207	YP_286177	-139.6	1.6e-09	ZP_00768473	-176.2	9.1e-08	YP_188716	-315.5	1.7	ZP_00602863	-198.4	7.1e-07				NP_696091	-302.4	0.67	YP_548317	-274.6	0.0074
YP_901293	-81.3	8.9e-13	YP_001093910	-139.1	5.8e-10	YP_001319988	-263.9	0.0039	NP_770020	-301.3	0.28				YP_549415	693.6	4e-207	YP_157691	-141	1.9e-09	NP_440089	-177.5	1.1e-07	ZP_01852693	-316.1	1.9	YP_146236	-198.4	7.2e-07				YP_352316	-303.9	0.81	YP_001139885	-285.4	0.03
YP_754532	-81.5	9.2e-13	ZP_00992967	-139.1	5.8e-10	ZP_01130538	-264.9	0.0044	YP_470631	-302.8	0.34				YP_454019	692.9	6.6e-207	YP_411144	-143.7	2.7e-09	ZP_01603461	-180.4	1.6e-07	YP_008736	-316.3	1.9	YP_001139639	-198.6	7.4e-07				YP_633721	-304	0.83	YP_227315	-286	0.032
YP_001340704	-82.4	1e-12	NP_661691	-139.6	6.1e-10	ZP_01123819	-265.4	0.0047	YP_983242	-303.9	0.39				YP_001021182	692.5	8.5e-207	YP_865489	-143.9	2.8e-09	NP_898000	-181	1.7e-07	ZP_01360682	-317.7	2.3	ZP_01576634	-198.8	7.5e-07				ZP_01594659	-304.3	0.85	NP_712209	-304.1	0.34
YP_001087355	-82.9	1.1e-12	ZP_01569134	-140	6.5e-10	NP_488566	-265.8	0.005	ZP_01692043	-308.1	0.67				YP_982110	688.7	1.1e-205	ZP_01557766	-144	2.8e-09	ZP_01533883	-181.1	1.7e-07	YP_001320836	-317.8	2.3	ZP_00566947	-200.1	9e-07				YP_001196995	-305.7	1	NP_441437	-327.5	6.2
ZP_01545824	-83.6	1.2e-12	YP_582959	-140.3	6.8e-10	YP_321915	-265.9	0.0051	YP_001093076	-311.3	1				YP_994884	687.6	2.6e-205	YP_773632	-144.1	2.9e-09	NP_716082	-181.6	1.8e-07	YP_679813	-319.8	2.9	YP_001104858	-200.2	9e-07				YP_973046	-306.8	1.2
EDK87546	-84.2	1.3e-12	YP_623269	-140.6	7.1e-10	NP_627802	-266.3	0.0053	YP_870627	-313.2	1.3				YP_001186137	686.7	4.6e-205	YP_122887	-144.5	3e-09	ZP_01515791	-182.3	2e-07	ZP_01853076	-323.9	4.8	YP_001124487	-200.5	9.4e-07				YP_001042818	-306.8	1.2
YP_659784	-84.4	1.3e-12	ZP_01947394	-141	7.4e-10	YP_001361853	-268.5	0.007	YP_734944	-316.9	2.1				ZP_00971783	686.1	7e-205	YP_545695	-144.8	3.2e-09	ZP_00107392	-183.6	2.4e-07	NP_242223	-324.5	5.2	NP_739266	-200.8	9.7e-07				ZP_01579167	-307.6	1.3
YP_001159833	-85.1	1.5e-12	YP_001423940	-141	7.4e-10	NP_813131	-270.1	0.0087	ZP_01692042	-322.7	4.2				ZP_00991948	685.7	9.5e-205	NP_773148	-144.9	3.2e-09	YP_562073	-183.8	2.4e-07	YP_001037285	-324.6	5.3	NP_691804	-202.5	1.2e-06				ZP_01387660	-307.8	1.3
YP_001104711	-85.6	1.6e-12	ZP_01309156	-141	7.4e-10	NP_691126	-270.9	0.0096	ZP_01704243	-326.8	6.8				YP_205704	685.2	1.3e-204	YP_757253	-147.4	4.4e-09	NP_897643	-183.9	2.5e-07	YP_074349	-327.8	7.7	YP_593931	-203.6	1.4e-06				ZP_01361048	-308.1	1.4
YP_865361	-86.4	1.7e-12	YP_359708	-141	7.4e-10	YP_590478	-271	0.0098							YP_344571	682.3	1e-203	YP_344570	-147.6	4.5e-09	YP_732585	-185.2	2.9e-07	YP_175168	-327.8	7.7	NP_629190	-203.7	1.4e-06				YP_916728	-308.5	1.5
YP_698454	-87.2	1.9e-12	YP_001275690	-141.2	7.6e-10	YP_321916	-271.6	0.011							ZP_01133547	682.1	1.1e-203	YP_747189	-148.5	5.1e-09	YP_868093	-185.4	3e-07				YP_303258	-203.7	1.4e-06				YP_509792	-308.6	1.5
YP_001362815	-88.3	2.2e-12	YP_158507	-141.5	7.8e-10	ZP_01619473	-272	0.011							YP_523549	682.1	1.1e-203	YP_369343	-148.5	5.1e-09	ZP_01005818	-186.2	3.3e-07				ZP_00379010	-203.7	1.4e-06				ZP_01158044	-308.6	1.5
YP_529000	-88.8	2.4e-12	YP_926901	-142.3	8.7e-10	ZP_01648802	-272.2	0.011							ZP_01167595	681.1	2.3e-203	ZP_00930452	-149.3	5.6e-09	ZP_00590899	-186.3	3.4e-07				YP_504875	-205.1	1.7e-06				YP_590445	-309.2	1.6
ZP_01077612	-88.9	2.4e-12	YP_523405	-142.4	8.8e-10	ZP_00573863	-274.1	0.014							YP_545696	679.6	6.4e-203	YP_001066483	-149.3	5.6e-09	NP_886993	-188.2	4.3e-07				YP_289498	-208.6	2.7e-06				YP_613812	-311.1	2
YP_712348	-89.4	2.5e-12	ZP_01604343	-143	9.6e-10	YP_885899	-274.4	0.015							YP_272869	679.3	8.1e-203	YP_001341477	-151.5	7.5e-09	ZP_01728178	-189.7	5.2e-07				NP_824402	-209.4	3e-06				ZP_01754956	-311.2	2.1
ZP_01160185	-89.7	2.6e-12	YP_371469	-143.1	9.8e-10	YP_210538	-274.7	0.016							ZP_01611278	679	9.9e-203	YP_498601	-151.9	7.9e-09	YP_001055138	-190	5.5e-07				YP_928746	-210.3	3.3e-06				ZP_01750825	-311.4	2.1
YP_769652	-90.1	2.8e-12	ZP_01530735	-143.7	1e-09	ZP_00380699	-274.9	0.016							YP_114413	678.9	1.1e-202	YP_033870	-153.3	9.4e-09	YP_001048824	-191.4	6.6e-07				ZP_01419516	-214.6	5.8e-06				ZP_01583258	-311.5	2.2
YP_632164	-91.3	3.2e-12	YP_001185974	-145	1.2e-09	ZP_01619474	-276	0.019							YP_001270072	678.3	1.6e-202	NP_841333	-153.7	9.9e-09	ZP_01547643	-191.6	6.7e-07				ZP_01853922	-221.2	1.4e-05				NP_388502	-311.8	2.2
ZP_01233476	-91.7	3.4e-12	YP_550353	-145.1	1.3e-09	YP_001137639	-276.6	0.02							YP_338815	676.1	7.1e-202	YP_969797	-153.7	9.9e-09	YP_382384	-191.8	6.9e-07				YP_270130	-222.1	1.5e-05				ZP_01444489	-312.7	2.5
ZP_01224513	-93.1	4.1e-12	ZP_01160239	-145.1	1.3e-09	NP_488568	-276.8	0.021							YP_855469	675.8	9.3e-202	ZP_01173252	-153.8	1e-08	ZP_01630307	-191.8	6.9e-07				NP_940322	-224.1	2e-05				ZP_01037956	-312.7	2.5
YP_047500	-93.1	4.1e-12	ZP_00767787	-145.1	1.3e-09	ZP_01906365	-278.7	0.026							ZP_01662517	675.5	1.1e-201	YP_001099574	-153.8	1e-08	YP_751719	-192.4	7.4e-07				ZP_01719802	-228.7	3.6e-05				YP_801737	-313.1	2.6
YP_341759	-93.6	4.3e-12	YP_461600	-145.3	1.3e-09	YP_730654	-279.7	0.03							YP_663534	675.2	1.4e-201	YP_781103	-154.5	1.1e-08	YP_930268	-192.5	7.5e-07				NP_346550	-230.7	4.6e-05				NP_874543	-313.1	2.6
NP_925120	-93.7	4.4e-12	ZP_00532159	-145.4	1.3e-09	ZP_01906366	-280.2	0.032							ZP_01474634	674.6	2.1e-201	ZP_01439751	-155.1	1.2e-08	ZP_01704204	-192.9	7.9e-07				YP_817350	-232.5	5.9e-05				YP_001168430	-313.8	2.9
YP_923769	-93.8	4.5e-12	NP_889329	-145.8	1.4e-09	YP_224942	-280.6	0.034							NP_519343	674.4	2.4e-201	ZP_01548255	-155.3	1.2e-08	ZP_01372792	-193	8e-07				YP_001089745	-244.1	0.00026				ZP_01120233	-313.9	2.9
YP_167827	-95.2	5.4e-12	YP_911622	-145.9	1.4e-09	YP_730653	-280.9	0.035							ZP_01237171	674	3.2e-201	YP_855470	-155.7	1.3e-08	ZP_01086354	-193.2	8.3e-07				YP_862381	-246	0.00034				ZP_01002644	-314.6	3.2
ZP_01585677	-95.5	5.6e-12	YP_440000	-146.2	1.4e-09	YP_678860	-282.4	0.043							YP_001048958	672.8	7.3e-201	ZP_01304310	-155.7	1.3e-08	ZP_00531293	-193.4	8.4e-07				ZP_01692402	-250.1	0.00057				YP_168194	-315.2	3.4
NP_356850	-95.9	5.9e-12	ZP_00984021	-146.5	1.5e-09	ZP_01470513	-283.6	0.049							YP_732737	672.7	7.7e-201	YP_001143092	-156.1	1.4e-08	YP_001017246	-195	1e-06				ZP_01362431	-250.9	0.00063				ZP_01575242	-315.2	3.4
YP_001281254	-96	5.9e-12	YP_001003226	-147.1	1.6e-09	ZP_01353291	-283.9	0.052							NP_799194	672.7	7.7e-201	YP_768834	-156.2	1.4e-08	ZP_01629002	-195.6	1.1e-06				EAQ41150	-255.5	0.0011				ZP_01062046	-315.2	3.5
ZP_01389233	-96.1	6e-12	ZP_01616503	-147.1	1.6e-09	YP_720262	-284.6	0.057							ZP_01261815	672.6	8.2e-201	ZP_00998279	-156.3	1.4e-08	ZP_00109872	-197	1.3e-06				NP_813105	-257.5	0.0015				ZP_01058574	-316.2	3.9
YP_872914	-96.2	6.1e-12	ZP_01388778	-148.3	1.9e-09	YP_001193213	-285.6	0.065							ZP_01704084	671.8	1.5e-200	YP_318954	-157.1	1.6e-08	YP_001008933	-197.9	1.5e-06										ZP_01201424	-316.4	4
ZP_01222619	-96.6	6.4e-12	YP_748547	-148.6	2e-09	YP_952268	-286	0.068							NP_245054	671.7	1.6e-200	YP_613949	-157.2	1.6e-08	YP_001090733	-197.9	1.5e-06										YP_286951	-316.6	4.1
NP_325899	-97.6	7.3e-12	YP_981229	-148.8	2e-09	ZP_01123818	-286.2	0.069							NP_716238	671.4	1.9e-200	ZP_01615172	-157.4	1.6e-08	NP_485338	-199.7	1.9e-06										NP_713928	-316.6	4.1
YP_480458	-97.9	7.6e-12	NP_953476	-149.3	2.2e-09	ZP_01091297	-289.2	0.1							ZP_01222449	671.2	2.2e-200	YP_303473	-158.1	1.8e-08	YP_731002	-200.6	2.2e-06										YP_942732	-317.2	4.4
YP_511934	-100.7	1.1e-11	ZP_01453244	-149.3	2.2e-09	YP_172318	-292.8	0.16							YP_346258	670.8	2.9e-200	ZP_01111422	-158.2	1.8e-08	NP_892600	-201.3	2.3e-06										YP_001038170	-317.6	4.6
NP_386910	-100.9	1.1e-11	ZP_01663966	-150.4	2.5e-09	YP_807344	-294.7	0.21							ZP_01604053	670.6	3.3e-200	ZP_01167596	-158.3	1.8e-08	ZP_01468636	-201.5	2.4e-06										YP_682277	-317.8	4.8
NP_631283	-100.9	1.1e-11	ZP_00593072	-150.7	2.6e-09	NP_244367	-299.3	0.38							YP_584247	670.3	4.1e-200	YP_663535	-158.4	1.8e-08	YP_325521	-201.6	2.4e-06										YP_077871	-319.9	6.2
YP_001328369	-101	1.1e-11	YP_375208	-150.8	2.6e-09	YP_355575	-307.1	1							ZP_01162355	670.1	4.7e-200	ZP_01227114	-158.7	1.9e-08	ZP_01469978	-201.7	2.5e-06										NP_973083	-320.4	6.6
ZP_01749791	-101.4	1.2e-11	YP_001313253	-150.9	2.6e-09										YP_610368	669.2	8.7e-200	YP_001327685	-158.8	1.9e-08	YP_377811	-202.6	2.8e-06										ZP_01747878	-320.6	6.7
YP_471040	-101.6	1.2e-11	ZP_01775402	-151.1	2.7e-09										YP_868244	668	2e-199	YP_001305878	-159.1	2e-08	YP_001014366	-202.8	2.9e-06										ZP_01049801	-321.3	7.3
YP_001105977	-101.9	1.3e-11	ZP_01506893	-151.1	2.7e-09										YP_001143093	667.7	2.5e-199	ZP_01078519	-159.5	2.1e-08	YP_001131179	-203.5	3.1e-06										ZP_01105887	-321.3	7.3
ZP_01611672	-102.1	1.3e-11	ZP_01018405	-151.6	2.9e-09										YP_001092699	667.2	3.6e-199	YP_166573	-159.8	2.2e-08	EAQ41493	-203.5	3.1e-06
YP_726504	-103	1.5e-11	ZP_01233547	-151.9	3e-09										ZP_00418493	666.3	6.6e-199	YP_584246	-160.2	2.3e-08	ZP_01472438	-204	3.3e-06
YP_001232166	-103.8	1.6e-11	ZP_01501226	-152	3.1e-09										ZP_01125751	665.8	9.4e-199	ZP_01449110	-160.4	2.4e-08	YP_460914	-204	3.3e-06
YP_943253	-104.7	1.8e-11	YP_314248	-152.1	3.1e-09										YP_131448	664.3	2.7e-198	ZP_01045691	-160.8	2.5e-08	ZP_01910769	-204.3	3.4e-06
YP_001041961	-105.1	1.9e-11	YP_605957	-152.6	3.3e-09										YP_726820	664.1	3.1e-198	ZP_00952398	-160.8	2.5e-08	ZP_01121210	-204.3	3.4e-06
NP_519544	-105.6	2e-11	NP_103398	-152.7	3.3e-09										NP_903201	663.5	4.5e-198	YP_674307	-161.4	2.7e-08	NP_395735	-204.3	3.5e-06
ZP_00995345	-105.6	2.1e-11	NP_437654	-152.7	3.4e-09										YP_564202	662	1.3e-197	YP_564201	-161.4	2.7e-08	YP_861802	-206.6	4.7e-06
YP_354482	-105.6	2.1e-11	YP_001231657	-153.7	3.8e-09										ZP_01540075	660.3	4.1e-197	YP_759200	-161.9	2.9e-08	NP_294205	-207.4	5.2e-06
NP_907056	-106	2.2e-11	NP_800616	-154.2	4e-09										ZP_01111421	656.8	4.6e-196	YP_001002247	-162.3	3e-08	ZP_01125171	-207.4	5.2e-06
YP_132692	-106.3	2.3e-11	YP_554224	-154.2	4.1e-09										ZP_01615173	654.9	1.8e-195	YP_391360	-162.4	3.1e-08	ZP_01106539	-208.5	5.9e-06
YP_581712	-106.7	2.4e-11	NP_518923	-154.4	4.2e-09										ZP_01450462	654.7	2e-195	YP_626111	-162.6	3.1e-08	ZP_01061702	-208.9	6.3e-06
ZP_01748770	-107	2.5e-11	YP_822776	-155.7	4.9e-09										YP_001053774	653.6	4.4e-195	YP_726819	-162.9	3.3e-08	YP_001154396	-208.9	6.3e-06
YP_564071	-107.1	2.5e-11	NP_842458	-156	5.1e-09										ZP_00204479	653.6	4.4e-195	YP_573334	-163.1	3.4e-08	NP_874874	-209.6	6.9e-06
ZP_01442960	-107.4	2.6e-11	ZP_01128782	-157.8	6.5e-09										ZP_01078520	653	6.7e-195	YP_001175097	-163.2	3.4e-08	YP_376448	-211.4	8.7e-06
ZP_00960713	-107.4	2.6e-11	YP_575703	-158.1	6.7e-09										NP_874170	649.3	8.6e-194	NP_902983	-163.3	3.5e-08	ZP_01079694	-211.8	9.2e-06
YP_523379	-107.4	2.6e-11	YP_001265579	-158.8	7.4e-09										YP_391359	647	4.4e-193	NP_386229	-163.6	3.6e-08	ZP_00951483	-213.6	1.2e-05
ZP_01774029	-108	2.8e-11	YP_495684	-160	8.6e-09										ZP_01552316	646.3	6.7e-193	NP_539528	-163.9	3.7e-08	ZP_01425469	-216.2	1.6e-05
YP_675277	-108.2	2.9e-11	YP_383781	-160.4	9e-09										YP_528137	646	8.4e-193	YP_507836	-164	3.8e-08	YP_323523	-216.5	1.7e-05
ZP_01001985	-108.2	2.9e-11	ZP_00972390	-160.7	9.4e-09										YP_928895	645.8	1e-192	ZP_01662516	-164.2	3.9e-08	YP_477373	-217.6	1.9e-05
YP_265408	-108.2	2.9e-11	YP_391216	-160.8	9.6e-09										ZP_01784248	645.3	1.4e-192	NP_103039	-164.3	3.9e-08	ZP_01048820	-217.9	2e-05
NP_969473	-108.3	2.9e-11	YP_844599	-160.9	9.7e-09										YP_267093	642.4	1e-191	YP_442763	-164.4	4e-08	YP_477156	-218.8	2.3e-05
NP_905503	-108.7	3.1e-11	ZP_01514636	-161.1	9.9e-09										YP_751984	641.5	1.9e-191	YP_247183	-164.5	4e-08	ZP_01728725	-221.5	3.2e-05
YP_933773	-109	3.2e-11	ZP_01260008	-163.5	1.4e-08										NP_931743	640.4	4.1e-191	ZP_01035215	-164.5	4.1e-08	YP_474740	-222.8	3.8e-05
YP_207914	-109.1	3.2e-11	ZP_01474698	-163.5	1.4e-08										YP_001416566	640	5.2e-191	NP_931742	-164.7	4.2e-08	YP_680145	-227	6.5e-05
NP_295866	-109.1	3.2e-11	YP_943035	-167.6	2.3e-08										YP_001341478	639.9	5.9e-191	YP_222083	-165.2	4.4e-08	ZP_00539522	-228.4	7.8e-05
YP_583607	-109.4	3.4e-11	YP_132563	-167.6	2.3e-08										ZP_01624879	639.5	7.9e-191	YP_414787	-165.2	4.4e-08	ZP_01690000	-233.8	0.00016
ZP_01736485	-109.7	3.5e-11	NP_771591	-170.4	3.3e-08										ZP_00998280	639.4	8e-191	NP_698394	-165.2	4.4e-08	ZP_01622041	-235.2	0.00019
YP_610313	-109.8	3.5e-11	ZP_01220626	-172.6	4.4e-08										ZP_01041815	638.6	1.5e-190	ZP_00962874	-165.3	4.5e-08	YP_477965	-235.2	0.00019
YP_846427	-110	3.6e-11	YP_591605	-181.9	1.5e-07										YP_903759	637	4.2e-190	YP_470292	-165.4	4.5e-08	YP_754829	-236.6	0.00022
YP_317543	-110.1	3.7e-11													YP_001344371	636.5	6.1e-190	YP_506062	-165.4	4.5e-08	ZP_00110558	-237.8	0.00026
ZP_01504117	-110.2	3.7e-11													YP_960029	633.2	6e-189	YP_577966	-165.5	4.6e-08	ZP_01693820	-240.8	0.00038
YP_975153	-110.4	3.8e-11													YP_741419	632.2	1.2e-188	YP_528136	-165.5	4.6e-08	YP_001074570	-243.3	0.00053
YP_442572	-110.5	3.9e-11													ZP_01264828	631.5	2e-188	NP_359802	-165.6	4.6e-08	NP_440390	-244.1	0.00059
YP_001016294	-110.6	3.9e-11													YP_154727	630.8	3.3e-188	ZP_00339884	-165.7	4.7e-08	ZP_01462952	-244.8	0.00065
YP_735624	-110.7	4e-11													YP_088811	629	1.1e-187	NP_418596	-165.7	4.7e-08	ZP_00533627	-245.5	0.00071
NP_939628	-110.7	4e-11													ZP_01755696	628.9	1.2e-187	ZP_00727634	-165.7	4.7e-08	YP_434006	-248.6	0.0011
ZP_01594128	-111	4.2e-11													YP_277599	627.9	2.4e-187	ZP_00699458	-165.7	4.7e-08	YP_079194	-255.4	0.0025
YP_612763	-111.4	4.4e-11													YP_718698	627.5	3.2e-187	NP_839718	-165.7	4.7e-08	YP_001239693	-256	0.0027
YP_001119744	-112.1	4.8e-11													ZP_00204741	627.5	3.2e-187	YP_001043876	-166.1	5e-08	NP_518266	-257.2	0.0032
YP_871301	-112.2	4.8e-11													YP_427290	627.2	3.8e-187	YP_989205	-166.2	5e-08	ZP_01661997	-257.7	0.0034
YP_617257	-112.5	5e-11													NP_773149	625.3	1.5e-186	NP_240371	-166.2	5e-08	YP_635038	-257.9	0.0035
NP_719657	-112.6	5.1e-11													YP_781102	624.6	2.3e-186	ZP_00955439	-166.4	5.2e-08	NP_924791	-258.3	0.0037
YP_001270016	-112.6	5.1e-11													YP_589007	622	1.4e-185	YP_205703	-166.4	5.2e-08	YP_801932	-258.6	0.0039
YP_369548	-112.8	5.2e-11													YP_166572	621.4	2.1e-185	YP_353431	-166.6	5.3e-08	ZP_01577695	-261.6	0.0057
YP_683161	-112.8	5.2e-11													YP_001043877	619.3	9.3e-185	NP_355012	-166.8	5.4e-08	ZP_01386289	-273.5	0.027
ZP_00929928	-113.1	5.4e-11													ZP_01583200	618.5	1.6e-184	NP_519344	-167	5.5e-08	ZP_01908885	-275.9	0.036
YP_001066727	-113.1	5.4e-11													ZP_01745101	617.8	2.6e-184	YP_154728	-167.6	6e-08	NP_924790	-278.2	0.049
ZP_01557404	-113.2	5.5e-11													YP_577967	616.6	6.1e-184	YP_559405	-167.6	6e-08	NP_713672	-282.2	0.081
YP_773923	-113.2	5.5e-11													ZP_01055189	616.5	6.3e-184	YP_088812	-167.6	6e-08	YP_477157	-283.9	0.1
ZP_01189338	-113.5	5.7e-11													YP_353432	616.2	8e-184	ZP_00153227	-167.6	6e-08	YP_001094853	-284.1	0.1
YP_001095511	-113.8	5.9e-11													ZP_01156526	615.9	1e-183	NP_458800	-167.7	6.1e-08	YP_755062	-284.1	0.1
ZP_01034010	-113.9	6e-11													YP_001002248	613.8	4.1e-183	NP_463225	-167.7	6.1e-08	ZP_01611308	-284.3	0.11
ZP_01056077	-114.1	6.2e-11													YP_001167093	613.8	4.3e-183	ZP_01538484	-167.7	6.1e-08	ZP_00970859	-285.2	0.12
YP_283489	-114.2	6.3e-11													YP_944522	611.2	2.5e-182	ZP_00829509	-167.8	6.2e-08	YP_474741	-285.5	0.12
YP_115499	-114.3	6.3e-11													ZP_01445716	609.6	7.5e-182	YP_741420	-167.9	6.2e-08	NP_421339	-287.1	0.15
YP_814873	-114.6	6.6e-11													ZP_01045690	609.1	1.1e-181	YP_032475	-167.9	6.3e-08	ZP_00728121	-288.8	0.19
YP_446333	-115.5	7.4e-11													YP_318955	608.6	1.6e-181	YP_067080	-168.6	6.8e-08	YP_799917	-293.2	0.34
ZP_01704669	-115.6	7.5e-11													NP_871188	608.3	1.9e-181	NP_220515	-169	7.2e-08	NP_837482	-295.9	0.48
NP_797184	-116	7.9e-11													ZP_01307051	608.2	2.1e-181	ZP_01540074	-169.1	7.3e-08
ZP_01260864	-116.1	8e-11													NP_878391	608	2.3e-181	ZP_01017669	-169.3	7.5e-08
YP_225817	-116.3	8.2e-11													ZP_01114503	607	4.5e-181	YP_001418271	-169.6	7.8e-08
ZP_01474435	-116.8	8.7e-11													YP_693921	607	4.8e-181	ZP_01156527	-169.6	7.8e-08
ZP_00986793	-117.1	9.1e-11													ZP_01505591	606.9	4.9e-181	ZP_00821856	-170.1	8.3e-08
YP_757451	-117.2	9.2e-11													ZP_01737929	606.6	6.1e-181	ZP_01347232	-170.1	8.3e-08
ZP_00829786	-117.4	9.4e-11													YP_001241930	605.3	1.5e-180	YP_985486	-170.3	8.5e-08
ZP_01509140	-117.4	9.4e-11													ZP_01224414	602.2	1.3e-179	ZP_01751064	-170.3	8.5e-08
YP_222887	-117.5	9.6e-11													ZP_01451118	601.9	1.6e-179	ZP_01550214	-170.5	8.8e-08
YP_418319	-117.5	9.6e-11													YP_682216	600.5	4.1e-179	ZP_01741459	-170.6	8.8e-08
NP_931025	-117.7	9.8e-11													ZP_00960041	600.4	4.5e-179	YP_682217	-170.7	8.9e-08
YP_459804	-117.8	1e-10													YP_442762	599.3	9.8e-179	ZP_01583199	-170.9	9.2e-08
YP_926296	-118	1e-10													YP_613950	598	2.4e-178	ZP_01755697	-171.1	9.5e-08
YP_752074	-118.2	1.1e-10													YP_917433	597.3	3.8e-178	ZP_01445715	-171.2	9.6e-08
NP_699282	-118.2	1.1e-10													ZP_01548256	595.6	1.2e-177	YP_357672	-171.4	9.8e-08
YP_001134915	-118.8	1.1e-10													YP_559406	595.2	1.7e-177	NP_966585	-171.7	1e-07
NP_738264	-119	1.2e-10													YP_001066484	594.5	2.6e-177	ZP_01041814	-172	1.1e-07
YP_001138485	-119	1.2e-10													YP_573333	593	7.6e-177	YP_960028	-172.2	1.1e-07
YP_001169001	-119	1.2e-10													ZP_01035216	591.9	1.6e-176	YP_001021181	-172.5	1.1e-07
YP_088026	-119.1	1.2e-10													ZP_00930453	587.9	2.6e-175	ZP_01523449	-173	1.2e-07
YP_559306	-119.2	1.2e-10													YP_369344	587.1	4.5e-175	ZP_01125752	-173.3	1.3e-07
YP_549230	-119.5	1.2e-10													ZP_01513088	585.7	1.2e-174	ZP_01513089	-173.7	1.3e-07
ZP_01626132	-119.6	1.3e-10													YP_122886	584	4e-174	YP_511114	-174.2	1.4e-07
YP_691816	-119.6	1.3e-10													ZP_01439750	583.8	4.6e-174	NP_903200	-174.2	1.4e-07
YP_953572	-119.9	1.3e-10													YP_222084	582	1.6e-173	YP_944521	-174.4	1.4e-07
YP_049302	-119.9	1.3e-10													NP_539527	582	1.6e-173	YP_267094	-174.4	1.5e-07
YP_001237499	-120.2	1.4e-10													YP_414788	582	1.6e-173	ZP_01617094	-174.5	1.5e-07
NP_245826	-121	1.5e-10													ZP_01751063	581.5	2.2e-173	YP_982111	-174.5	1.5e-07
ZP_01730697	-121.4	1.6e-10													NP_355013	579.8	7.1e-173	ZP_01307050	-174.6	1.5e-07
YP_982252	-121.4	1.6e-10													YP_626110	578.2	2.2e-172	YP_001119570	-174.7	1.5e-07
ZP_00518027	-121.5	1.6e-10													NP_698395	577	5e-172	ZP_01604054	-174.8	1.5e-07
YP_718783	-121.8	1.7e-10													ZP_01449109	576.6	6.6e-172	ZP_01745102	-175.5	1.7e-07
ZP_00132574	-121.8	1.7e-10													YP_436475	575.1	1.9e-171	YP_112847	-175.8	1.7e-07
YP_271476	-122.2	1.8e-10													YP_001327686	575.1	1.9e-171	ZP_01379509	-175.9	1.8e-07
YP_998238	-122.3	1.8e-10													YP_773633	574.7	2.4e-171	YP_751983	-175.9	1.8e-07
YP_001099654	-122.9	1.9e-10													ZP_01557767	574.4	3e-171	YP_944103	-176.2	1.8e-07
ZP_01644243	-123	2e-10													ZP_01741460	573.5	5.5e-171	ZP_01041284	-176.4	1.9e-07
ZP_01581165	-123.3	2e-10													NP_386230	572.7	9.8e-171	ZP_01577724	-177.1	2e-07
YP_001257151	-123.9	2.2e-10													YP_001119571	572.1	1.5e-170	YP_001167094	-177.4	2.1e-07
YP_001007241	-124	2.2e-10													ZP_01570993	569.8	7.2e-170	YP_001092700	-177.5	2.2e-07
NP_104221	-124.3	2.3e-10													YP_674308	566.3	8.4e-169	ZP_01237170	-177.8	2.3e-07
ZP_01311327	-124.5	2.4e-10													YP_511115	565.8	1.1e-168	YP_617290	-177.8	2.3e-07
YP_242319	-125.3	2.6e-10													NP_660876	565.3	1.6e-168	ZP_01570994	-177.9	2.3e-07
ZP_01543129	-125.6	2.7e-10													YP_757254	562.6	1e-167	NP_971939	-178.4	2.4e-07
YP_454378	-125.8	2.8e-10													ZP_01003789	562.6	1.1e-167	YP_001156061	-178.5	2.5e-07
NP_455096	-126.2	3e-10													ZP_00055561	562.5	1.2e-167	YP_154184	-178.7	2.5e-07
YP_001071407	-126.3	3e-10													NP_103040	561.5	2.3e-167	ZP_01114504	-178.8	2.6e-07
YP_625915	-126.5	3.1e-10													ZP_01227113	559	1.3e-166	ZP_01055190	-178.9	2.6e-07
ZP_01950829	-126.7	3.1e-10													ZP_00952399	552.1	1.5e-164	YP_505689	-179.3	2.7e-07
ZP_01168123	-126.8	3.2e-10													NP_240372	550.6	4.3e-164	YP_732738	-179.4	2.8e-07
NP_459496	-126.8	3.2e-10													YP_389435	550.5	4.9e-164	YP_001048959	-179.4	2.8e-07
YP_001175700	-128.2	3.8e-10													YP_470293	550.4	5.2e-164	ZP_01162354	-179.5	2.8e-07
YP_544198	-128.8	4.1e-10													ZP_00962873	548.2	2.3e-163	YP_718699	-180	3e-07
YP_001143241	-129.1	4.3e-10													ZP_00955438	547.5	3.7e-163	YP_631375	-180.1	3e-07
ZP_00697645	-129.3	4.4e-10													YP_768835	546.1	9.9e-163	ZP_00204740	-180.1	3e-07
NP_415022	-129.5	4.5e-10													YP_595050	540.3	5.7e-161	ZP_01451117	-181.1	3.4e-07
NP_836160	-129.5	4.5e-10													YP_865488	532	1.7e-158	ZP_01505592	-181.1	3.4e-07
YP_707141	-129.8	4.7e-10													YP_967722	528	2.8e-157	YP_052018	-181.3	3.5e-07
ZP_00822408	-129.8	4.7e-10													ZP_01017668	521.7	2.1e-155	ZP_01003788	-181.6	3.7e-07
NP_774390	-130.6	5.2e-10													YP_505688	519.5	1e-154	ZP_01313404	-181.7	3.7e-07
NP_759212	-131	5.5e-10													YP_759199	510.7	4.4e-152	YP_454020	-182	3.9e-07
NP_855176	-132.3	6.5e-10													YP_303472	508.2	2.5e-151	ZP_01450461	-182.3	4e-07
YP_119683	-132.4	6.6e-10													YP_507835	503.4	7.3e-150	NP_660875	-182.4	4.1e-07
ZP_01621819	-132.7	6.8e-10													YP_154183	498.8	1.8e-148	AAO27215	-182.7	4.2e-07
YP_001344252	-133.1	7.2e-10													YP_198598	494.2	4.3e-147	ZP_01264829	-182.8	4.3e-07
ZP_01537836	-133.8	7.9e-10													NP_966584	492.6	1.3e-146	YP_868245	-184.2	5.1e-07
YP_986981	-134.2	8.3e-10													YP_196767	481	4e-143	YP_196768	-184.2	5.1e-07
YP_759775	-135	9.2e-10													ZP_01617093	479	1.6e-142	YP_314362	-184.5	5.3e-07
YP_446334	-135	9.2e-10													NP_641491	476.3	1e-141	ZP_01704083	-185.1	5.8e-07
YP_001021120	-135.3	9.6e-10													YP_763437	474.6	3.3e-141	YP_001344370	-185.3	5.9e-07
ZP_01216362	-135.5	9.8e-10													YP_199551	474.3	4.1e-141	ZP_01950960	-185.5	6.1e-07
YP_206124	-135.5	9.8e-10													YP_898689	473.4	7.4e-141	NP_244020	-185.7	6.3e-07
YP_200431	-135.7	1e-09													YP_244260	473.3	8.4e-141	ZP_01737930	-186.3	6.7e-07
NP_439977	-136	1e-09													YP_666786	471.2	3.6e-140	NP_716239	-186.8	7.2e-07
YP_887470	-136.1	1.1e-09													YP_631374	468.6	2.1e-139	YP_994883	-187.1	7.5e-07
YP_971595	-136.2	1.1e-09													ZP_01645219	467.5	4.7e-139	NP_245055	-187.4	7.7e-07
YP_065605	-136.5	1.1e-09													YP_033871	466.4	9.9e-139	ZP_01624880	-187.7	8e-07
YP_001416782	-136.5	1.1e-09													ZP_01418515	463.1	9.9e-138	ZP_01718958	-187.9	8.3e-07
YP_250745	-137	1.2e-09													YP_032476	462	2.1e-137	NP_799193	-188.5	8.9e-07
NP_860387	-137.1	1.2e-09													ZP_01550215	461	4.2e-137	NP_878392	-189.4	1e-06
NP_902598	-137.2	1.2e-09													NP_902982	454.7	3.2e-135	YP_466726	-190.3	1.1e-06
YP_882472	-137.7	1.3e-09													YP_001418270	452.9	1.1e-134	YP_928894	-190.4	1.1e-06
YP_464093	-137.8	1.3e-09													YP_989206	452.2	1.8e-134	YP_917434	-190.5	1.2e-06
NP_971317	-139.9	1.7e-09													ZP_01304309	451.3	3.5e-134	ZP_01784247	-191.5	1.3e-06
YP_858039	-140.5	1.9e-09													YP_844321	449.9	9.3e-134	ZP_01261814	-192.2	1.4e-06
ZP_01615405	-141.2	2e-09													YP_506061	447.2	5.9e-133	ZP_01474635	-192.2	1.4e-06
ZP_01079630	-141.9	2.2e-09													YP_001305879	444.9	3e-132	YP_001320902	-192.3	1.5e-06
ZP_01114223	-142	2.3e-09													ZP_00650901	444.1	5.1e-132	ZP_00960042	-193	1.6e-06
NP_889162	-142.3	2.4e-09													YP_466725	434.9	2.9e-129	YP_523548	-193.1	1.6e-06
ZP_01439096	-143.7	2.8e-09													YP_357671	432.7	1.4e-128	YP_199552	-193.1	1.6e-06
YP_001189782	-143.7	2.8e-09													NP_220514	432	2.2e-128	ZP_01224415	-193.9	1.8e-06
YP_067281	-144.3	3.1e-09													YP_944104	427.1	6.7e-127	YP_244259	-194	1.8e-06
ZP_00153495	-144.4	3.1e-09													YP_067079	426	1.4e-126	ZP_01352052	-194.8	2e-06
ZP_00651770	-144.9	3.3e-09													ZP_01313405	423.9	6.1e-126	ZP_00991947	-196.6	2.5e-06
ZP_01470695	-146.3	4e-09													ZP_01718957	423	1.2e-125	YP_198599	-196.8	2.6e-06
ZP_00992543	-146.4	4e-09													YP_247184	422.5	1.6e-125	NP_641492	-197.6	2.9e-06
NP_360089	-148	4.9e-09													ZP_00153226	419.5	1.3e-124	YP_693920	-198.1	3.1e-06
YP_246549	-148	4.9e-09													NP_229619	418.6	2.4e-124	NP_935861	-198.2	3.1e-06
ZP_00340162	-148	4.9e-09													YP_001244697	418.6	2.4e-124	NP_760225	-198.2	3.2e-06
ZP_01380118	-148.3	5.2e-09													ZP_01347231	418	3.6e-124	YP_665758	-200.7	4.4e-06
ZP_00879016	-148.4	5.2e-09													NP_359801	417.8	4.1e-124	ZP_01611277	-200.9	4.5e-06
NP_682974	-148.4	5.2e-09													YP_064828	416	1.5e-123	YP_075805	-201	4.5e-06
ZP_01631175	-148.6	5.3e-09													ZP_01379508	413.4	8.6e-123	YP_589006	-202.1	5.2e-06
ZP_01123138	-148.6	5.4e-09													ZP_01777476	410	9.4e-122	ZP_01645218	-202.9	5.7e-06
NP_302223	-148.7	5.4e-09													ZP_00339883	403.4	9e-120	YP_277600	-203.3	6.1e-06
NP_486512	-149.3	5.9e-09													YP_112846	402.3	1.9e-119	ZP_01133548	-203.9	6.5e-06
NP_220711	-149.4	5.9e-09													NP_971938	393.4	9.6e-117	NP_218554	-204	6.6e-06
NP_971316	-150.8	7.1e-09													YP_001320903	389.1	1.8e-115	YP_338816	-204.3	6.9e-06
ZP_01347773	-150.9	7.2e-09													YP_498602	385.3	2.6e-114	ZP_00650900	-204.5	7.1e-06
YP_801212	-154.9	1.2e-08													ZP_01523450	382.3	2e-113	YP_549414	-204.9	7.4e-06
YP_721678	-155.1	1.2e-08													YP_617291	381.1	4.5e-113	YP_903758	-205	7.6e-06
YP_320925	-155.3	1.3e-08													YP_001037093	378.6	2.6e-112	YP_844322	-205.9	8.5e-06
ZP_01374934	-158.1	1.8e-08													YP_001262853	375.7	2e-111	YP_114412	-206.2	8.8e-06
YP_001016706	-159.1	2.1e-08													NP_218553	359	2e-106	NP_871189	-206.4	9.1e-06
NP_712252	-159.9	2.3e-08													AAO27216	349.7	1.3e-103	YP_001053773	-206.6	9.3e-06
ZP_00108710	-160.9	2.6e-08													YP_459155	346.2	1.5e-102	ZP_00135198	-206.6	9.3e-06
NP_895127	-161.5	2.8e-08													ZP_01173251	342.3	2.3e-101	YP_001037094	-207.7	1.1e-05
ZP_01421258	-165.8	4.9e-08													YP_072652	320	1.1e-94	YP_131447	-208.6	1.2e-05
ZP_01543128	-171.7	1.1e-07													YP_709645	319.6	1.5e-94	YP_064827	-209.6	1.4e-05
YP_926295	-172.9	1.2e-07													NP_212337	318.7	2.9e-94	ZP_01222448	-211	1.6e-05
YP_801211	-179.2	2.8e-07													NP_244021	318.6	3e-94	NP_212338	-212.2	1.9e-05
NP_712253	-179.6	2.9e-07													ZP_01352051	313	1.5e-92	NP_874169	-215.4	2.9e-05
ZP_01603047	-180.3	3.2e-07													YP_075806	262	3.4e-77	YP_709646	-219.5	4.9e-05
ZP_01085654	-182.3	4.2e-07																YP_072653	-225.3	0.0001
YP_001095512	-183.3	4.7e-07
YP_735625	-191.5	1.4e-06
YP_871302	-193.7	1.8e-06
ZP_01704668	-193.9	1.9e-06
NP_719658	-195.7	2.4e-06
YP_564072	-197.2	2.8e-06
YP_752075	-197.4	2.9e-06
ZP_01114222	-198.8	3.5e-06
YP_001052189	-200.2	4.2e-06
[truncated: 1 more columns]

[truncated: 11 more sheets: SPFH3b-HMM, SPFH4-HMM, SPFH5-HMM, SPFH6-HMM, SPFH7-HMM, SPFH8-HMM, SPFH9-HMM, SPFH10-HMM, SPFH11a-HMM, SPFH11b-HMM, SPFH12-HMM]
